# Supplementary material for: Comparative Metabolic Analysis of Different Indica Rice Varieties Associated with Seed Storability
Source: Metabolites. 2025 Jan 5;15(1):19. doi: 10.3390/metabo15010019 (PMC11767240; doi:10.3390/metabo15010019)
Supplement: Supplementary file 1 [file metabolites-15-00019-s001.zip]

Archive with 1 entries (1 files):
- metabolites-3389575-supplementary.xlsx
