# Supplementary material for: Comparative Metabolic Analysis of Different Indica Rice Varieties Associated with Seed Storability
Source: Metabolites. 2025 Jan 5;15(1):19. doi: 10.3390/metabo15010019 (PMC11767240; doi:10.3390/metabo15010019)
Supplement: Supplementary file 1 [file metabolites-15-00019-s001.zip › metabolites-3389575-supplementary.xlsx]

## Sheet: Table S1
Table S1. Basic information of 375 rice accessions
NO.	ASSAY ID	name	K5 group	country of Origin	Region of Origin
C001	IRIS_313-8530	DHANE BURWA	XI	India	SAC
C002	IRIS_313-8935	ARC 18061	XI	India	SAC
C003	IRIS_313-10327	CAROLINO BLANCO	GJ	Peru	SAM
C004	IRIS_313-8768	MOROFIN	GJ	Cote d'Ivoire	WAF
C005	IRIS_313-10392	IR 77390-1-6-4-19-1-B	XI	Philippines	SER-IRRI
C006	IRIS_313-11821	19	XI	India	SAC
C007	IRIS_313-11806	78 XUAN WU	XI	China	EAS
C008	IRIS_313-10509	AMBARIKORI	XI	West Africa	WAF
C009	IRIS_313-11745	AN FU ZHAN	XI	China	EAS
C010	IRIS_313-11493	AR 133	XI	India	SAC
C011	IRIS_313-10857	ARC 10825	admix	India	SAC
C012	IRIS_313-10858	ARC 10894	XI	India	SAC
C014	IRIS_313-10871	ARC 11777	cA	India	SAC
C015	IRIS_313-10891	ARC 12867	cA	India	SAC
C016	IRIS_313-10892	ARC 12920	cA	India	SAC
C017	IRIS_313-10894	ARC 13204	admix	India	SAC
C018	IRIS_313-11272	ARC 14756	cA	India	SAC
C019	IRIS_313-11274	ARC 14901	cA	India	SAC
C020	IRIS_313-10666	ARC 6218	XI	India	SAC
C021	IRIS_313-10852	ARC 7336	cA	India	SAC
C022	IRIS_313-11812	ASFALA	XI	Kenya	EAF
C023	IRIS_313-11048	AUS 171	cA	Bangladesh	SAE
C024	IRIS_313-11050	AUS 233	cA	Bangladesh	SAE
C025	IRIS_313-11051	AUS 242	cA	Bangladesh	SAE
C026	IRIS_313-11055	AUS 299	cA	Bangladesh	SAE
C027	IRIS_313-11057	AUS 308	cA	Bangladesh	SAE
C028	IRIS_313-11058	AUS 329	cA	Bangladesh	SAE
C029	IRIS_313-11656	B 3913 B 16-20 ST 28	XI	Indonesia	SER
C030	IRIS_313-11878	BAI RI XIAN	XI	China	EAS
C031	IRIS_313-11062	BEGUNBICHI 33	cB	Bangladesh	SAE
C032	IRIS_313-11823	BHU BHUSI	XI	India	SAC
C033	IRIS_313-11788	CANLUBANG	GJ	Philippines	SER
C035	IRIS_313-12121	CHA LIENG	XI	Lao People's Democratic Republic	SEA
C037	IRIS_313-11693	CHING-CHUNG	XI	Taiwan	EAR
C038	IRIS_313-11737	CHUNDI	cA	India	SAC
C040	IRIS_313-11795	DA GU AI 7	XI	China	EAS
C042	IRIS_313-11705	DAWK PUD KHAO	XI	Thailand	SEA
C043	IRIS_313-11700	DAW NOK KAEN	XI	Thailand	SEA
C044	IRIS_313-11671	DERAWA	XI	Nepal	SAC
C045	IRIS_313-11824	DHANIYA PHOOL	XI	India	SAC
C046	IRIS_313-11723	DISSIGBE	XI	Guinea	WAF
C047	IRIS_313-10766	DJALAWARA	GJ	Indonesia	SER
C048	IRIS_313-10602	DM49	cA	Bangladesh	SAE
C049	IRIS_313-12334	Do khaw	XI	Lao People's Democratic Republic	SEA
C050	IRIS_313-10544	DONGREM	XI	India	SAC
C051	IRIS_313-12193	Do Nouan	XI	Lao People's Democratic Republic	SEA
C052	IRIS_313-11796	DU GEN CHUAN	XI	China	EAS
C053	IRIS_313-10605	DV86	cA	Bangladesh	SAE
C054	IRIS_313-11746	E 2070	XI	China	EAS
C055	IRIS_313-11747	E 4197	XI	China	EAS
C057	IRIS_313-11798	E ZI 100	XI	China	EAS
C058	IRIS_313-11799	E ZI 110	XI	China	EAS
C059	IRIS_313-11801	FAN WU	XI	China	EAS
C060	IRIS_313-12033	GAO JIAO HONG	XI	China	EAS
C061	IRIS_313-11748	GAO JIAO YING GAN ZHAN	XI	China	EAS
C063	IRIS_313-11929	GILINGAN MARANGRAS	GJ	Philippines	SER
C064	IRIS_313-10772	GOJOT	XI	Indonesia	SER
C065	IRIS_313-10503	HA-GOO	XI	China	EAS
C066	IRIS_313-11741	HERATH BANDA	XI	Sri Lanka	IOC
C068	IRIS_313-11607	HOLDIGANTHI	XI	India	SAC
C069	IRIS_313-11727	HONG YANG ZAO 3	XI	China	EAS
C070	IRIS_313-10968	IH PEN SHIM MING	XI	Brazil	SAM
C072	IRIS_313-11979	IR 19661-364-1-2-3	XI	Philippines	SER-IRRI
C073	IRIS_313-11516	IR 3839-1	XI	Philippines	SER-IRRI
C074	IRIS_313-11978	IR 5657-33-2	XI	Philippines	SER-IRRI
C076	IRIS_313-11802	JIE CAO ZHAN	XI	China	EAS
C077	IRIS_313-11622	JUAN YE LAI	XI	China	EAS
C078	IRIS_313-11324	KALABOKRI	cA	Bangladesh	SAE
C080	IRIS_313-11489	KALU T 139	cA	India	SAC
C081	IRIS_313-11816	KARILETYONE	XI	Myanmar	SEA
C084	IRIS_313-11814	KIKUBA	XI	Kenya	EAF
C085	IRIS_313-11416	KONAMANI	XI	India	SAC
C088	IRIS_313-11750	L 10595	XI	China	EAS
C089	IRIS_313-11751	L 10833	XI	China	EAS
C090	IRIS_313-10999	LANDEO	GJ	Indonesia	SER
C091	IRIS_313-11234	LIGUNGTUNG	XI	Philippines	SER
C093	IRIS_313-10748	LUA DUC	XI	Viet Nam	SEA
C094	IRIS_313-11667	LUO AI ZAO 3	XI	China	EAS
C095	IRIS_313-11728	LUO SI ZHAN	XI	China	EAS
C096	IRIS_313-11752	M 6034-1	XI	China	EAS
C097	IRIS_313-12349	MAK KHEUA DENG	GJ	Lao People's Democratic Republic	SEA
C098	IRIS_313-12350	MAK KHEUA KANG	GJ	Lao People's Democratic Republic	SEA
C099	IRIS_313-11736	MALAGKIT(PINELIPE)	GJ	Philippines	SER
C100	IRIS_313-11945	MALIKULI	XI	Bangladesh	SAE
C101	IRIS_313-11882	MAN TIAN QING	XI	China	EAS
C103	IRIS_313-10609	MATHOLUWA	XI	Sri Lanka	IOC
C104	IRIS_313-11784	MBEIMBEIHUN	XI	Sierra Leone	WAF
C110	IRIS_313-12355	Nasaeng	XI	Lao People's Democratic Republic	SEA
C111	IRIS_313-11642	NCS599	XI	India	SAC
C112	IRIS_313-11643	NCS603 B	XI	India	SAC
C113	IRIS_313-11644	NCS745	XI	India	SAC
C114	IRIS_313-11645	NCS766	XI	India	SAC
C115	IRIS_313-11648	NCS830	XI	India	SAC
C119	IRIS_313-11761	NS199	XI	Cote d'Ivoire	WAF
C120	IRIS_313-11764	P 41	XI	Liberia	WAF
C121	IRIS_313-10954	PADI GRUNDUL 1	XI	Indonesia	SER
C124	IRIS_313-11738	PAUNDRI	XI	India	SAC
C125	IRIS_313-12135	PERUBAK LUEY	XI	Malaysia	SER
C126	IRIS_313-11763	PJ110	XI	Cameroon	WAF
C128	IRIS_313-11730	QING ER XIAO 2	XI	China	EAS
C129	IRIS_313-11731	QING TAI AI	XI	China	EAS
C130	IRIS_313-11732	QING ZAO 3	XI	China	EAS
C131	IRIS_313-11807	R 582	XI	Colombia	SAM
C133	IRIS_313-11191	RANRUWAN	cA	Sri Lanka	IOC
C134	IRIS_313-11668	RONG DAO 4	XI	China	EAS
C135	IRIS_313-11789	SABORAMANDALOAFO	XI	Madagascar	IOC
C136	IRIS_313-11436	SAKAZELE(538)	GJ	Cote d'Ivoire	WAF
C137	IRIS_313-11034	SANTHI 206	cA	Pakistan	SAW
C138	IRIS_313-11460	SELHI	XI	India	SAC
C139	IRIS_313-11733	SHUANG BAI AI 2	XI	China	EAS
C140	IRIS_313-11734	SI CHAO 1	XI	China	EAS
C142	IRIS_313-11655	SI WAN 14	GJ	China	EAS
C144	IRIS_313-11089	SRAU THMOR	XI	Cambodia	SEA
C145	IRIS_313-11787	TANDAKAY FINGO	XI	Gambia	WAF
C146	IRIS_313-12024		XI	Sierra Leone	WAF
C147	IRIS_313-11794	TSIPALA MENAHAR	XI	Madagascar	IOC
C148	IRIS_313-10603	UCP122	cA	Bangladesh	SAE
C149	IRIS_313-11740	UGAGA	XI	Ghana	WAF
C150	IRIS_313-11791	VARY LAHY	XI	Madagascar	IOC
C151	IRIS_313-11753	XIANG CHANG ZAO	XI	China	EAS
C152	IRIS_313-11805	XI HONG GU	XI	China	EAS
C153	IRIS_313-11453	ZINYA KOLAMBA	XI	India	SAC
C155	IRIS_313-11202	4583	GJ	China	EAS
C156	IRIS_313-10859	ARC 10939	XI	India	SAC
C157	IRIS_313-10863	ARC 11322	XI	India	SAC
C158	IRIS_313-11256	ARC 12411	XI	India	SAC
C159	IRIS_313-10888	ARC 12726	GJ	India	SAC
C160	IRIS_313-11257	ARC 12757	XI	India	SAC
C161	IRIS_313-11297	ARC 13460	admix	India	SAC
C162	IRIS_313-11258	ARC 13502	cB	India	SAC
C163	IRIS_313-11260	ARC 13591	XI	India	SAC
C164	IRIS_313-11262	ARC 13888 BROWN SPOTS ON STRAW	XI	India	SAC
C166	IRIS_313-11266	ARC 14347	XI	India	SAC
C167	IRIS_313-11267	ARC 14358(GOLD HULL)	XI	India	SAC
C168	IRIS_313-11269	ARC 14632	XI	India	SAC
C169	IRIS_313-11273	ARC 14860	XI	India	SAC
C170	IRIS_313-11301	ARC 14868	XI	India	SAC
C171	IRIS_313-11289	ARC 18578	cB	India	SAC
C172	IRIS_313-10847	ARC 6015	XI	India	SAC
C173	IRIS_313-12109	ARITH	XI	Cambodia	SEA
C175	IRIS_313-11047	AUS 84	cA	Bangladesh	SAE
C176	IRIS_313-11239	B 737G-KN-23-1	XI	Indonesia	SER
C179	IRIS_313-11351	BANCHI	XI	India	SAC
C182	IRIS_313-10765	CERE KAWAT	GJ	Indonesia	SER
C183	IRIS_313-11240	CR157-392-4	XI	India	SAC
C184	IRIS_313-10986	HALDI JAON	XI	Bangladesh	SAE
C185	IRIS_313-10614	HAM MOON	XI	Hong Kong	EAS
C187	IRIS_313-10718	KARUTHA SEENATI	cA	Sri Lanka	IOC
C189	IRIS_313-11386	KHAO DAWK MALI TIA	XI	Thailand	SEA
C190	IRIS_313-11817	KHAOSAING	XI	Myanmar	SEA
C191	IRIS_313-11039	KWANG-LU-AI 4	XI	China	EAS
C192	IRIS_313-11338	LOBANG(WHITE)	XI	Philippines	SER
C195	IRIS_313-11224	PATNAI 31-679	XI	Bangladesh	SAE
C196	IRIS_313-11079	Phan phae	XI	Lao People's Democratic Republic	SEA
C197	IRIS_313-11245	RP20-12	XI	India	SAC
C198	IRIS_313-11228	SADAJIRA 19-339	XI	Bangladesh	SAE
C199	IRIS_313-11392	SA MER	XI	Thailand	SEA
C202	IRIS_313-11229	STRAW 23-428	XI	Bangladesh	SAE
C203	IRIS_313-11372	SUFALDHULA	XI	India	SAC
C205	IRIS_313-10820	TJERE MANGGA	XI	Indonesia	SER
C206	IRIS_313-11037	421	cA	Pakistan	SAW
C208	IRIS_313-11495	ANENOE	GJ	Indonesia	SER
C210	IRIS_313-10708	B 6311 A 5553-16-2	GJ	United States of America	NAM
C212	IRIS_313-11673	BURI-BURING	GJ	Philippines	SER
C213	IRIS_313-10570	CHUSEI HONEN	GJ	Japan	EAR
C214	IRIS_313-11689	DECHANGBYEO	GJ	Korea, Republic of	EAR
C215	IRIS_313-10677	DEWAMINORI	GJ	Japan	EAR
C218	IRIS_313-11835	E-NOI NAH	XI	Thailand	SEA
C219	IRIS_313-11651	FEI ZHAO 12	GJ	China	EAS
C222	IRIS_313-11652	GONG SHE 9	GJ	China	EAS
C223	IRIS_313-12054	HUA 24	GJ	China	EAS
C224	IRIS_313-10834	IARI 11387	GJ	India	SAC
C226	IRIS_313-11722	KABERI	XI	Bangladesh	SAE
C227	IRIS_313-10681	Khan thai do	XI	Lao People's Democratic Republic	SEA
C228	IRIS_313-10928	KHAO SIM	XI	Thailand	SEA
C229	IRIS_313-12060	LIJIAN 942	GJ	China	EAS
C232	IRIS_313-11663	MARHARORA	admix	Zimbabwe	EAF
C233	IRIS_313-11653	MA SHE 8	GJ	China	EAS
C234	IRIS_313-11809	MHARAKA	cA	Kenya	EAF
C235	IRIS_313-12129	Mon Lai	GJ	Lao People's Democratic Republic	SEA
C236	IRIS_313-11435	MONMINEUPLEU	GJ	Cote d'Ivoire	WAF
C237	IRIS_313-11739	NAKPUI	GJ	Ghana	WAF
C238	IRIS_313-11924	NAM JAM	GJ	Thailand	SEA
C239	IRIS_313-12071	NIA	GJ	Lao People's Democratic Republic	SEA
C240	IRIS_313-11786	N YA NOFF	XI	Gambia	WAF
C241	IRIS_313-11189	PAIZ-AMBARBU	admix	Union of Soviet Socialist Republics (Former)	WAS
C242	IRIS_313-11900	PLE LIA	GJ	Thailand	SEA
C244	IRIS_313-11804	QUN XUAN ZAO	XI	China	EAS
C245	IRIS_313-11033	RATRIO	admix	Pakistan	SAW
C247	IRIS_313-11691	SHANGYIPA	GJ	Bhutan	SAE
C248	IRIS_313-12228	Som	GJ	Lao People's Democratic Republic	SEA
C249	IRIS_313-12312	TA SENG	GJ	Lao People's Democratic Republic	SEA
C250	IRIS_313-11617	UPRH33	cA	India	SAC
C253	IRIS_313-10840	YE ZO	GJ	Korea, Republic of	EAR
C254	IRIS_313-11035	ZIRA SHAHI	admix	Pakistan	SAW
C255	IRIS_313-11725	ZUIHOU	GJ	Japan	EAR
C258	IRIS_313-11077	Lai hang hma	GJ	Lao People's Democratic Republic	SEA
C260	B001	Heibiao	GJ	China	EAS
C261	B003	Zaoshengbai	GJ	China	EAS
C262	B008	Baxiang	GJ	Viet Nam	SEA
C263	B011	CO 22	XI	India	SAC
C264	B014	Sililanka1hao	GJ	Uzbekistan	WAS
C265	B015	Kahamu	XI	Romania	EUR
C266	B016	Aoermite168	GJ	Hungary	EUR
C267	B018	Meiguohuangkedao	GJ	United States of America	NAM
C271	B038	Nabated A Smar	GJ	Egypt	NAF
C272	B040	K 24	XI	India	SAC
C273	B045	Gongchengxiang	GJ	Japan	EAR
C274	B046	Qiutianxiaoding	GJ	Japan	EAR
C275	B183	Qingnuo	GJ	Japan	EAR
C277	B053	80A97YR303-304-1-3	GJ	Australia	OCE
C278	B197	Taizhongxianxuan2	XI	Taiwan	EAR
C279	B204	Longhuamaohu	GJ	China	EAS
C280	B070	Laoguangtou83	GJ	China	EAS
C281	B081	Heidu 4	XI	China	EAS
C283	B214	Xuanenchangtanqingzhan	XI	China	EAS
C284	B216	Hanmadao	XI	China	EAS
C285	B090	Zimi	XI	China	EAS
C286	B218	Wuzidui	GJ	China	EAS
C287	B094	Zinuo	XI	China	EAS
C288	B097	Jixuenuo	XI	China	EAS
C289	B221	Fanhaopi	XI	China	EAS
C290	B100	Hongkezhenuo	GJ	China	EAS
C291	B225	Guantuibaihe1	GJ	China	EAS
C292	B229	Menjiading2	XI	China	EAS
C293	B111	Zimangfeie	GJ	China	EAS
C294	B116	Shufeng101	XI	China	EAS
C295	B125	Xiangwanxian3hao	XI	China	EAS
C296	B129	Hongainuo	XI	China	EAS
C297	B149	Haoxiang	XI	China	EAS
C298	B247	JinnanteB	XI	China	EAS
C299	B261	Meihuanuo	XI	China	EAS
C300	B160	Shuiyuan300li	GJ	China	EAS
C301	B266	Haomake(K)	GJ	China	EAS
C302	B164	Qingke	cA	China	EAS
C303	IRIS_313-9422	CHUNGUR BALI	cA	Bangladesh	SAE
C304	IRIS_313-10397	IRGA 318-11-6-9-2B	XI	Colombia	SAM
C305	IRIS_313-8341	BAT DO	XI	Viet Nam	SEA
C306	IRIS_313-8173	A 201	GJ	United States of America	NAM
C307	IRIS_313-7638	ANGIFOTSY 685	XI	Madagascar	IOC
C308	IRIS_313-8037	DORELLA	GJ	Italy	EUR
C309	IRIS_313-8172	FIDJI	admix	Philippines	SER
C310	IRIS_313-8185	GLADIO	GJ	Italy	EUR
C311	IRIS_313-8074	GOOLARAH	GJ	Australia	OCE
C313	IRIS_313-7689	IR 2307-247-2-2-3	XI	Philippines	SER-IRRI
C314	IRIS_313-7902	IR 63380-16	GJ	Philippines	SER-IRRI
C315	IRIS_313-8010	IR 71524-44-1-1	GJ	Philippines	SER-IRRI
C316	IRIS_313-7909	IR 71525-19-1-1	GJ	Philippines	SER-IRRI
C317	IRIS_313-7914	IRAT 112	GJ	Cote d'Ivoire	WAF
C318	IRIS_313-8123	MUGA	GJ	Portugal	EUR
C319	IRIS_313-8024	RIBE 253	GJ	Italy	EUR
C320	IRIS_313-7994	VARY MADINIKA 3566	GJ	Madagascar	IOC
C321	IRIS_313-7808	WAS 173-B-B-6-2-2	XI	Senegal	WAF
C322	IRIS_313-8167	DELTA	GJ	France	EUR
C323	IRIS_313-7646	BETSILAIZINA	admix	Madagascar	IOC
C324	IRIS_313-8454	LAI YIP ZIM	XI	Taiwan	EAR
C325	IRIS_313-8502	ARC 7091	GJ	United States of America	NAM
C326	IRIS_313-8434	TEBONNET	GJ	United States of America	NAM
C327	IRIS_313-8697	YEBAWYIN	XI	Myanmar	SEA
C328	IRIS_313-8986	ARC 10754	XI	India	SAC
C329	IRIS_313-8967	ARC 12576	XI	India	SAC
C330	IRIS_313-8982	ARC 18112	XI	India	SAC
C331	IRIS_313-9066	AUS 177	XI	Bangladesh	SAE
C332	IRIS_313-9148	BADAL 1163	XI	Bangladesh	SAE
C333	IRIS_313-8923	CALIFORNIA BELLE	GJ	United States of America	NAM
C334	IRIS_313-9966	CICA 9	XI	Colombia	SAM
C335	IRIS_313-9023	CR60-10	XI	India	SAC
C336	IRIS_313-10177	DA GANG ZHAN	XI	China	EAS
C337	IRIS_313-10109	EX EBOKOZURU	XI	Nigeria	WAF
C338	IRIS_313-10114	FACAGRO 64	XI	Burundi	EAF
C339	IRIS_313-8909	FAYA MOSHI	XI	Tanzania	EAF
C341	IRIS_313-9472	H 6	XI	Sri Lanka	IOC
C342	IRIS_313-10080	HIRAKAWA OKUTE	GJ	Japan	EAR
C344	IRIS_313-9922	IRI 339	XI	Korea, Republic of	EAR
C345	IRIS_313-9262	JHODI BIRUN	XI	Bangladesh	SAE
C346	IRIS_313-9590	KETAN SERANG	XI	Indonesia	SER
C347	IRIS_313-8925	KURULUTUDU	XI	Sri Lanka	IOC
C348	IRIS_313-9112	LEUANG YAI 344	XI	Thailand	SEA
C350	IRIS_313-8930	MUKKALA BAZAL	XI	Bangladesh	SAE
C352	IRIS_313-10235	PSBRC68	XI	Philippines	SER-IRRI
C353	IRIS_313-10078	YOSHINO MOCHI	GJ	Japan	EAR
C354	IRIS_313-10333	B 6136-3-TB-0-1-5	XI	Indonesia	SER
C355	IRIS_313-9184	KHAO MON	XI	China	EAS
C356	IRIS_313-8453	ARC 18597	XI	India	SAC
C357	IRIS_313-10301	IRGA 959-1-2-2F-4-1-4A-6-CA-6X	XI	Brazil	SAM
C359	IRIS_313-8755	NORIN 6	GJ	Japan	EAR
C362	IRIS_313-8658	CP231	GJ	United States of America	NAM
C363	IRIS_313-8751	HNANWA	XI	Myanmar	SEA
C364	IRIS_313-8595	MAKALIOKA STANDARD	XI	Madagascar	IOC
C366	IRIS_313-8305	URAIBOOL	XI	India	SAC
C367	CX2	BR11	XI	Bangladesh	SAE
C368	CX4	93072	XI	China	EAS
C369	CX6	C418	admix	China	EAS
C370	CX10	Gang46B	XI	China	EAS
C371	CX11	Gumei2hao	GJ	China	EAS
C372	CX16	Yuan jing 7	GJ	China	EAS
C373	CX59	Milagrosa Zawa Banday	cB	Philippines	SER-IRRI
C374	CX64	IRAT 352	XI	Brazil	SAM
C375	CX72	Basmati 385	cB	Pakistan	SAW
C376	CX80	OM1706	XI	Viet Nam	SEA
C377	CX82	X21	XI	Viet Nam	SEA
C378	CX84	X23	XI	Viet Nam	SEA
C379	CX89	M202	XI	United States of America	NAM
C380	CX90	Chhomromg	XI	Nepal	SAC
C381	CX97	Budda	XI	India	SAC
C382	CX98	Doddabyranella	XI	India	SAC
C383	CX99	Doddi	XI	India	SAC
C384	CX101	Hei Mi Chan	XI	China	EAS
C385	CX102	Tek Si Chut	XI	Taiwan	EAR
C386	CX103	Rubio	admix	Peru	SAM
C387	CX106	SAL BUI BAO	GJ	Viet Nam	SEA
C388	CX107	Tun Sart	XI	Viet Nam	SEA
C389	CX109	Dacca6	GJ	India	SAC
C390	CX111	Giza14	GJ	Egypt	NAF
C391	CX112	Ginga	admix	Japan	EAR
C392	CX114	Guangluai4hao	XI	China	EAS
C393	CX117	IR65600-27-1-2-2	XI	Philippines	SER-IRRI
C394	CX118	Yetuozai	XI	China	EAS
C395	CX120	TKM6	XI	India	SAC
C396	CX121	Guang122	XI	China	EAS
C397	CX124	IR71466-75-3-B-1	XI	Philippines	SER-IRRI
C398	CX125	CAOZHAO-2	XI	China	EAS
C399	CX134	IRBB7	XI	Philippines	SER-IRRI
C400	CX138	Qd_441	GJ	China	EAS
C402	CX142	Ai Yeh Lu	GJ	China	EAS
C403	CX143	Khasar	cB	Iran	WAS
C404	CX147	Seberang	XI	Malaysia	SER
C405	CX149	Karnal Local	cB	India	SAC
C406	CX150	Chorofa	XI	Philippines	SER-IRRI
C407	CX152	Cisadane	XI	Indonesia	SER
C408	CX155	Madhukar	XI	India	SAC
C410	CX160	W1263	XI	India	SAC
C411	CX162	TN1	XI	Taiwan	EAR
C412	CX182	SLG1	XI	Japan	EAR
C413	CX206	IR2061-522-6-9	XI	Philippines	SER-IRRI
C414	CX207	Gaozi	XI	China	EAS
C415	CX219	FL478	XI	Philippines	SER-IRRI
C416	CX220	IRAT109	GJ	Cote d'Ivoire	WAF
C417	CX225	IR77298-14-1-2	XI	Philippines	SER-IRRI
C418	CX226	IR06G113	XI	Philippines	SER-IRRI
C419	CX227	KASALATH	cA	India	SAC
C420	CX230	IR64-IL	XI	Philippines	SER-IRRI
C421	CX235	NSIC RC9 (APO)	XI	Philippines	SER-IRRI
C422	CX238	BW311-9	XI	Sri Lanka	IOC
C423	CX241	IAC47	GJ	Brazil	SAM
C424	CX262	IAC3	GJ	Brazil	SAM
C425	CX263	PADISENEMOK	XI	Malaysia	SER
C426	CX269	IAC165	GJ	Brazil	SAM
C427	CX270	Taizhongbendi1hao	XI	Taiwan	EAR
C428	CX280	Maravilha	admix	Brazil	SAM
C429	CX284	Han502	GJ	China	EAS
C430	CX285	Nonglinnuo	GJ	China	EAS
C431	CX286	C349	admix	China	EAS
C432	CX288	D11	XI	India	SAC
C433	CX296	IR74	XI	Philippines	SER-IRRI
C434	CX303	LX2007	XI	China	EAS
C435	CX305	ZH5	XI	China	EAS
C436	CX313	R106	XI	China	EAS
C437	CX314	117	XI	China	EAS
C439	CX342	Wanxian763	XI	China	EAS
C440	CX344	Hexi41hao	GJ	China	EAS
C441	CX353	CAU1	GJ	Viet Nam	SEA
C442	CX355	Yunlu102	GJ	China	EAS
C443	CX356	Yandao8hao	GJ	China	EAS
C444	CX357	PSBRC80	XI	Philippines	SER-IRRI
C445	CX359	Yunlu103	GJ	China	EAS
C446	CX364	42686	XI	_no_info	na
C447	CX366	Ganwanxian37hao(926)	XI	China	EAS
C448	CX367	Haogelao	GJ	China	EAS
C449	CX374	NERICA 9	GJ	Cote d'Ivoire	WAF
C450	CX380	Yandao9hao	GJ	China	EAS
C453	CX389	Jinyuan85	GJ	China	EAS
C454	CX397	Nanjing46(ruanmi)	GJ	China	EAS
C455	CX542	RR2-6	XI	China	EAS
C456	IRIS_313-10642	SACHIKAZE	GJ	Japan	EAR

## Sheet: Table S2
Table S2. The average germination rate in the whole population after natural aging 3 and 24 months
NO.	3 months（%）	24 months（%）
C001	96.6667	81.3333
C002	96.6667	6
C003	98	87.3333
C004	97.3333	90.6667
C005	96	95.3333
C006	96	90.6667
C007	95.3333	18
C008	91.3333	62
C009	88.6667	5.33333
C010	97.3333	57.3333
C011	98.6667	0
C012	90.6667	15.3333
C014	96	3.33333
C015	99.3333	0
C016	98.6667	60
C017	98	0
C018	98.6667	24.6667
C019	98.6667	88
C020	95.3333	89.3333
C021	97.3333	88
C022	89.3333	96.6667
C023	96.6667	97.3333
C024	99.3333	25.3333
C025	96	94
C026	96.6667	38
C027	96	90
C028	97.3333	97.3333
C029	97.3333	90.6667
C030	96.6667	3.33333
C031	90.6667	77.3333
C032	98	74.6667
C033	68.6667	78
C035	91.3333	94.6667
C037	98.6667	94.6667
C038	98.6667	32.6667
C040	99.3333	6
C042	96	94
C043	97.3333	86
C044	98.6667	12
C045	98	16
C046	90	16
C047	91.3333	90.6667
C048	97.3333	47.3333
C049	98	90.6667
C050	100	46
C051	95.3333	72
C052	90.6667	7.33333
C053	98.6667	97.3333
C054	98	32.6667
C055	95.3333	96.6667
C057	100	94
C058	93.3333	88.6667
C059	96	92.6667
C060	82.6667	4
C061	90	10
C063	97.3333	88
C064	96	85.3333
C065	98.6667	14.6667
C066	96	89.3333
C068	96.6667	97.3333
C069	98	86
C070	92.6667	69.3333
C072	96	0
C073	88.6667	78.6667
C074	99.3333	86.6667
C076	98	0
C077	98	34.6667
C078	100	75.3333
C080	98	8.66667
C081	79.3333	85.3333
C084	96.6667	95.3333
C085	98	94
C088	96.6667	97.3333
C089	94.6667	84
C090	90	87.3333
C091	96	83.3333
C093	94.6667	34.6667
C094	92.6667	80.6667
C095	100	82.6667
C096	98.6667	31.3333
C097	94	64.6667
C098	89.3333	14
C099	97.3333	69.3333
C100	90	6.66667
C101	94	24
C103	90	84.6667
C104	74	40
C110	92	84.6667
C111	83.3333	96.6667
C112	91.3333	88
C113	95.3333	91.3333
C114	98	94.6667
C115	98	78
C119	90	85.3333
C120	91.3333	90
C121	96.6667	69.3333
C124	96.6667	76.6667
C125	95.3333	90.6667
C126	96	95.3333
C128	97.3333	40.6667
C129	98	22
C130	85.3333	6.66667
C131	94	80
C133	61.3333	44
C134	96.6667	52
C135	80	83.3333
C136	93.3333	90.6667
C137	92.6667	2
C138	92.6667	34.6667
C139	95.3333	24.6667
C140	88.6667	53.3333
C142	93.3333	0
C144	90.6667	67.3333
C145	98.6667	93.3333
C146	96	81.3333
C147	85.3333	0.666667
C148	97.3333	88.6667
C149	94.6667	51.3333
C150	96.6667	48
C151	96.6667	49.3333
C152	98.6667	2
C153	97.3333	0
C155	96	0
C156	97.3333	2.66667
C157	97.3333	40.6667
C158	98.6667	90.6667
C159	98	41.3333
C160	96.6667	85.3333
C161	96.6667	23.3333
C162	98.6667	72.6667
C163	98.6667	13.3333
C164	89.3333	43.3333
C166	94	87.3333
C167	96	86
C168	94	83.3333
C169	97.3333	93.3333
C170	99.3333	90
C171	91.3333	42.6667
C172	98	16.6667
C173	96.6667	94
C175	98	49.3333
C176	95.3333	36.6667
C179	96.6667	35.3333
C182	80	45.3333
C183	94.6667	88.6667
C184	92	42.6667
C185	95.3333	94.6667
C187	100	82
C189	99.3333	94.6667
C190	96.6667	24
C191	100	59.3333
C192	98.6667	2
C195	80	94.6667
C196	89.3333	94
C197	96.6667	84
C198	81.3333	80
C199	95.3333	93.3333
C202	89.3333	92
C203	89.3333	74.6667
C205	91.3333	29
C206	96.6667	0
C208	96.6667	22.6667
C210	98	10
C212	92.6667	15.3333
C213	95.3333	0
C214	87.3333	0
C215	96.6667	0
C218	86	41.3333
C219	97.3333	0
C222	94.6667	0
C223	96	0
C224	94.6667	0
C226	98.6667	83.3333
C227	94.6667	0.666667
C228	96.6667	0
C229	92.6667	0
C232	96.6667	88
C233	94.6667	0
C234	98.6667	1.33333
C235	88.6667	0
C236	98.6667	84.6667
C237	97.3333	78.6667
C238	98.6667	0.666667
C239	96.6667	0
C240	99.3333	88.6667
C241	92.6667	58
C242	93.3333	0
C244	91.3333	4.66667
C245	95.3333	10.6667
C247	94.6667	0
C248	94	1.33333
C249	95.3333	0
C250	94.6667	0
C253	91.3333	0
C254	98	0
C255	97.3333	0
C258	98	2
C260	95.3333	0
C261	92.6667	0
C262	96.6667	60
C263	100	0
C264	95.3333	0
C265	99.3333	24
C266	98	28.6667
C267	96	1.33333
C271	87.3333	0
C272	98.6667	62
C273	96.6667	0
C274	96.6667	0
C275	95.3333	0
C277	98	4.66667
C278	96.6667	47.3333
C279	98.6667	0
C280	96.6667	0
C281	94.6667	7.33333
C283	96	96.6667
C284	99.3333	0
C285	97.3333	0
C286	99.3333	0
C287	98.6667	0
C288	99.3333	0
C289	98	0
C290	94	0
C291	85.3333	0
C292	96.6667	46
C293	96.6667	0
C294	99.3333	68.6667
C295	98.6667	6.66667
C296	99.3333	14
C297	99.3333	4
C298	100	57.3333
C299	97.3333	4
C300	90	0
C301	96.6667	3.33333
C302	95.3333	11.3333
C303	96.6667	3.33333
C304	99.3333	27.3333
C305	99.3333	69.3333
C306	91.3333	2.66667
C307	98	50.6667
C308	91.3333	0.666667
C309	58	0
C310	99.3333	0.666667
C311	98.6667	67.3333
C313	98	94
C314	96	48.6667
C315	91.3333	95.3333
C316	92.6667	83.3333
C317	91.3333	41.3333
C318	89.3333	2
C319	94	75.3333
C320	91.3333	0
C321	97.3333	91.3333
C322	96	2
C323	96.6667	26.6667
C324	95.3333	88.6667
C325	100	38
C326	96	3.33333
C327	100	96
C328	98.6667	22.6667
C329	98.6667	30.6667
C330	98	42
C331	98.6667	60
C332	100	75.3333
C333	98	20
C334	82.6667	98.6667
C335	100	96.6667
C336	98.6667	53.3333
C337	95.3333	94
C338	97.3333	46
C339	96	92
C341	95.3333	84.6667
C342	95.3333	4.66667
C344	96.6667	87.3333
C345	98.6667	90
C346	94	60
C347	100	95.3333
C348	94.6667	0
C350	99.3333	94
C352	98	94.6667
C353	98.6667	0.666667
C354	100	99.3333
C355	100	87.3333
C356	99.3333	0
C357	98	96.6667
C359	98	0
C362	99.3333	7.33333
C363	92	76
C364	98.6667	36
C366	100	50
C367	97.3333	70.6667
C368	99.3333	82.6667
C369	95.3333	76
C370	96.6667	10
C371	99.3333	1.33333
C372	94	0
C373	87.3333	94
C374	97.3333	60.6667
C375	94	88.6667
C376	96	93.3333
C377	98.6667	83.3333
C378	93.3333	60.6667
C379	97.3333	55.3333
C380	97.3333	49.3333
C381	98.6667	90
C382	96.6667	94.6667
C383	99.3333	94
C384	96	78
C385	98.6667	84.6667
C386	95.3333	38.6667
C387	99.3333	96
C388	94.6667	96.6667
C389	96.6667	95.3333
C390	98.6667	86.6667
C391	98.6667	97.3333
C392	99.3333	92.6667
C393	100	53.3333
C394	98.6667	92
C395	99.3333	82.6667
C396	100	90.6667
C397	96	74.6667
C398	98.6667	91.3333
C399	99.3333	92
C400	92.6667	4.66667
C402	93.3333	1.33333
C403	92.6667	94
C404	97.3333	91.3333
C405	98	94.6667
C406	98	97.3333
C407	98	81.3333
C408	97.3333	81.3333
C410	98.6667	92.6667
C411	98.6667	39.3333
C412	99.3333	46
C413	99.3333	30.6667
C414	100	71
C415	100	97.3333
C416	99.3333	45.3333
C417	100	78
C418	100	96
C419	94.6667	67.3333
C420	98.6667	91.3333
C421	96	72.6667
C422	100	89.3333
C423	100	93.3333
C424	97.3333	70.6667
C425	100	64.6667
C426	100	96
C427	98.6667	76
C428	94.6667	76
C429	96	0
C430	97.3333	18
C431	96.6667	67.3333
C432	100	83.3333
C433	96	85.3333
C434	96.6667	74.6667
C435	100	90
C436	97.3333	66
C437	97.3333	83.3333
C439	98.6667	58.6667
C440	92	16.6667
C441	98.6667	0
C442	98	44
C443	90	18.6667
C444	94.6667	84.6667
C445	100	66.6667
C446	97.3333	83.3333
C447	98.6667	86
C448	98	52
C449	87.3333	47.3333
C450	97.3333	0
C453	99.3333	0
C454	89.3333	0
C455	91.3333	27.3333
C456	98	0.666667

## Sheet: Table S3
Table S3. Complete list of the measured metabolites in AS vs AR.
Index	Compounds	Class I	Class II	Formula	Q1 (Da)	Q3 (Da)	Molecular weight (Da)	Ionization model	Level	CAS	cpd_ID	AS_a	AS_b	AS_c	AR_a	AR_b	AR_c	QC01	QC02	QC03	kegg_map
Cmbp003769	N5-(1-((Carboxymethyl)amino)-3-((3-(4-hydroxy-3,5-dimethoxyphenyl)allyl)thio)-1-oxopropan-2-yl)glutamine	Alkaloids	Alkaloids	C21H29N3O9S	500.17	161.06	499.163	[M+H]+	3	-	-	37080.1	23614.1	62410.6	33680.1	86008.9	36251.1	77589.1	50552.6	33705.1	-
Cmhp005227	1,4,8-Trihydroxynaphthalene-1-O-glucoside	Quinones	Quinones	C16H18O8	339.11	177.05	338.1	[M+H]+	2	39015-63-9	-	1.2119e+06	767606	876149	1.47127e+06	1.57025e+06	1.4113e+06	1.47915e+06	1.55254e+06	1.24821e+06	-
Cmjp004550	Loganin	Terpenoids	Monoterpenoids	C17H26O10	391.16	179.07	390.153	[M+H]+	3	18524-94-2	C01433	27682.4	22497.1	16846.7	17415.6	32875.6	12193.9	27682.4	25900.4	20722.4	ko00902,ko01100,ko01110
Cmqp002867	gentiananoside B	Terpenoids	Monoterpenoids	C16H20O9	357.12	149.06	356.111	[M+H]+	3	2454147-62-5	-	90159.7	67999.8	67999.8	88761.8	84257.8	53261.8	79823.8	52695.4	60657.7	-
Cmyp007180	Dihydroactinidiolide	Others	Lactones	C11H16O2	181.12	107.09	180.115	[M+H]+	3	17092-92-1	-	16391.5	15090.4	21643.2	19088.2	16090	21586.3	13174.1	24520.7	26111.2	-
HJAP026	Chrysoeriol-6-C-glucoside-4'-O-glucoside	Flavonoids	Flavones	C28H32O16	625.18	463.13	624.169	[M+H]+	1	-	-	11908	16670.4	14291.1	26560.6	14289.4	21332.9	50710.5	72590.9	58420.6	-
HJKP000649	N-benzylformamide*	Alkaloids	Alkaloids	C8H9NO	136.07	91.05	135.068	[M+H]+	3	6343-54-0	C15561	803623	883161	759713	682024	559351	621803	854947	803732	909856	-
HX1188	1,7-Bis-(3,4-dihydroxyphenyl)-5-methoxy-3-heptanone	Others	Others	C20H24O6	361.16	189.09	360.157	[M+H]+	3	-	-	100869	95732.5	97402.5	119182	165047	151832	84188.7	75882.5	86516.7	-
HX1366	coumarin	Lignans and Coumarins	Coumarins	C9H6O2	147.04	91.05	146.037	[M+H]+	3	-	C05851	280454	280377	214770	286445	218834	279593	352958	341299	404495	ko00999,ko01110
HX1369	Lariciresinol	Lignans and Coumarins	Lignans	C20H24O6	361.16	189.09	360.157	[M+H]+	3	27003-73-2	C10646	89783.5	93119.3	76807.8	232452	186501	181330	108946	112168	105571	ko00999,ko01100,ko01110
Hahp000801	alanine betaine	Alkaloids	Alkaloids	C5H11NO2	118.08	72.08	117.079	[M+H]+	2	-	-	984515	1.06245e+06	974542	1.11076e+06	968015	1.06723e+06	1.10947e+06	1.2449e+06	1.24528e+06	-
Hamp012107	Stearamide	Alkaloids	Alkaloids	C18H37NO	284.295	88.0766	283.288	[M+H]+	3	-	-	219400	245932	257026	137962	135385	158327	154684	157442	151289	-
Hasp010605	MG(18:3(9Z,12Z,15Z)/0:0/0:0)	Lipids	Glycerol ester	C21H36O4	353.27	261.22	352.261	[M+H]+	2	129828-41-7	-	175711	145225	81736.7	54491.9	68833.3	66126.1	81419.2	82491.6	107992	-
Hmbp002333	10-Dehydrogeniposide	Terpenoids	Monoterpenoids	C17H22O10	387.13	147.04	386.121	[M+H]+	3	-	-	76285.2	81370.2	41734.2	41767.5	61021.2	50108.4	64429.7	125251	66800	-
Hmcp000405	Dihydroisopelletierine	Alkaloids	Piperidine alkaloids	C8H17NO	144.14	84.08	143.131	[M+H]+	3	-	-	590715	717315	622568	944701	865715	911155	764515	789588	762330	-
Hmcp001579	Limocitrin-3-O-sophoroside*	Flavonoids	Flavonols	C29H34O18	671.18	347.07	670.174	[M+H]+	3	-	-	36429	49050	32696	39090.8	71670.8	29004.8	62895	65579.6	36569.3	-
Hmcp001628	Limocitrin-3,7-di-O-glucoside*	Flavonoids	Flavonols	C29H34O18	671.18	347.07	670.174	[M+H]+	3	-	-	35210.5	40247.5	20123.5	37830.1	55326.5	47916.1	51575.3	60535.6	93303.1	-
Hmcp002207	Isorhamnetin-7-O-glucoside (Brassicin)*	Flavonoids	Flavonols	C22H22O12	479.118	317.06	478.111	[M+H]+	1	6743-96-0	-	35142.6	29598.8	25480.3	26173.7	52772.8	19975.9	78224.3	43502.5	32667.4	-
Hmcp003852	Elemol	Terpenoids	Sesquiterpenoids	C15H26O	223.21	207.03	222.198	[M+H]+	3	639-99-6	-	2.85996e+07	3.05542e+07	3.13638e+07	3.31157e+07	3.08585e+07	3.07095e+07	2.65284e+07	2.61124e+07	2.71315e+07	-
Hmgp002036	Nepetin-7-O-glucoside(Nepitrin)*	Flavonoids	Flavones	C22H22O12	479.12	317.06	478.111	[M+H]+	1	569-90-4	-	34453.1	34457.9	34448.4	54340.9	16325.6	61601.9	25389.4	38052.4	61584.9	-
Hmgp002121	Hispidulin-7-O-(6''-O-p-Coumaroyl)Glucoside	Flavonoids	Flavones	C31H28O13	609.18	463.08	608.153	[M+H]+	3	-	-	163695	241265	149911	417460	305026	605924	339956	431573	597293	-
Hmgp002148	Nepetin-7-O-alloside*	Flavonoids	Flavones	C22H22O12	479.12	317.06	478.111	[M+H]+	1	-	-	50508	59839.9	41855.8	14961.2	38078.6	36310.9	74333.6	52562.5	45367.1	-
Hmgp002189	Hispidulin-7-O-glucoside(Homoplantaginin)*	Flavonoids	Flavones	C22H22O11	463.13	301.07	462.116	[M+H]+	1	17680-84-1	C17762	480760	418262	365380	562114	403840	414867	331779	486958	460340	-
Hmgp002238	Jaceoside*	Flavonoids	Flavones	C23H24O12	493.14	331.08	492.127	[M+H]+	1	25474-11-7	-	1.10884e+06	1.30531e+06	1.1636e+06	1.37787e+06	1.11699e+06	1.31649e+06	1.57343e+06	1.07568e+06	1.20564e+06	-
Hmgp002327	3-amino-2-naphthoic acid*	Alkaloids	Alkaloids	C11H9NO2	188.07	118.06	187.063	[M+H]+	1	-	-	2.02097e+07	1.98396e+07	2.00598e+07	1.22956e+07	1.12964e+07	1.1719e+07	1.45153e+07	1.17498e+07	1.433e+07	-
Hmgp003086	Tricin-7-O-rutinoside*	Flavonoids	Flavones	C29H34O16	639.19	331.08	638.185	[M+H]+	1	-	-	1.01783e+06	1.01783e+06	949210	945201	759094	1.23529e+06	952720	1.78323e+06	1.36324e+06	-
Hmhp001812	2'-O-Methyladenosine	Nucleotides and derivatives	Nucleotides and derivatives	C11H15N5O4	282.12	136.06	281.112	[M+H]+	1	2140-79-6	-	35086.9	31617.6	38775.4	49642.4	25113.1	26667.8	35880.9	49872.9	49647.8	-
Hmlp002975	Isorhamnetin-3-O-glucuronide-7-O-rhamnoside	Flavonoids	Flavonols	C28H30O17	639.15	493.1	638.148	[M+H]+	3	-	-	205047	222310	170587	488185	318689	787180	628905	933912	1.07546e+06	-
Hmlp013407	β-Eudesmol	Terpenoids	Sesquiterpenoids	C15H26O	223.21	111.08	222.198	[M+H]+	3	473-15-4	C09664	20750.2	19693	18621.9	17433.6	18553.6	17721.2	16788.3	20145.2	18274.4	-
Hmmp001310	3-Indoleacrylic acid*	Alkaloids	Plumerane	C11H9NO2	188.07	118.07	187.063	[M+H]+	1	1204-06-4	C21283	2.86517e+07	2.74455e+07	2.65541e+07	1.77412e+07	1.75978e+07	1.66279e+07	2.00778e+07	2.12239e+07	2.13259e+07	-
Hmmp004965	Diosmetin-7-O-glucoside*	Flavonoids	Flavones	C22H22O11	463.12	301.07	462.116	[M+H]+	1	20126-59-4	-	415319	405698	306087	349333	282050	448111	461602	425071	457480	-
Hmpp003270	Luteolin-4'-O-glucoside*	Flavonoids	Flavones	C21H20O11	449.11	287.05	448.101	[M+H]+	1	6920-38-3	-	195819	146334	180557	115915	306387	170292	238465	148598	128592	-
Hmqp005411	9-Oxo-12Z-Octadecenoic acid*	Lipids	Free fatty acids	C18H32O3	297.24	81.07	296.235	[M+H]+	1	112543-32-5	-	520889	485745	501300	253616	257165	260052	516648	531299	531216	-
Hmqp005412	12-Hydroxyabietic Acid	Terpenoids	Ditepenoids	C20H30O3	319.22	319.22	318.219	[M+H]+	3	3484-61-5	-	71199.8	68751.2	69652.6	39825.1	37746	41664.5	70591.3	70037.7	65032.3	-
Hmqp005455	15(R)-Hydroxylinoleic Acid*	Lipids	Free fatty acids	C18H32O3	297.243	81.07	296.234	[M+H]+	1	177931-23-6	-	516219	492305	473837	253166	260514	246939	554729	534283	515218	-
Hmsp003093	3,7-Dihydroxychromen-4-one	Others	Chromone	C9H6O4	179.03	77.04	178.027	[M+H]+	3	-	-	60542.9	43846.1	23582.7	62155.4	55362.4	32799.6	30309.7	50064.4	36966.7	-
Hmzp004605	Ladanetin-6-O-β-D-glucoside*	Flavonoids	Flavones	C22H22O11	463.13	301.08	462.116	[M+H]+	1	-	-	334932	342945	284431	383618	221724	464963	213175	275581	320988	-
Lacp001082	cis-2,4-Dihydroxy-2-(2-hydroxyethyl)cyclohex-5-en-1-one glucoside	Others	Others	C14H22O9	335.13	137.06	334.126	[M+H]+	3	-	-	613463	553072	573148	494821	443943	517264	441783	533444	475584	-
Lacp001431	N-(3-hydroxy-4-methoxyphenethyl)-4-hydroxybutanamide	Alkaloids	Alkaloids	C14H21NO4	268.15	136.06	267.147	[M+H]+	3	-	-	3.33439e+07	3.37391e+07	3.01114e+07	3.21465e+07	3.09728e+07	2.97241e+07	3.44923e+07	3.38455e+07	3.65212e+07	-
Ladp002110	4-hydroxy-2-oxo-1,2-dihydroquinoline-3-carboxylic acid	Alkaloids	Quinoline alkaloids	C10H7NO4	206.04	160.04	205.037	[M+H]+	3	73776-24-6	-	146196	128237	119800	135474	125127	84195.1	145389	85048.5	100493	-
Lahp001956	Pyran[3,4-b]indole-2-ketone	Alkaloids	Plumerane	C11H9O2N	188.07	118.07	187.063	[M+H]+	3	-	-	3.14857e+07	2.86919e+07	3.28975e+07	1.88418e+07	2.03653e+07	1.87682e+07	2.49554e+07	2.18814e+07	2.28109e+07	-
Lahp002608	3,5-Dihydro-2H-Furo[3,2-C]Quinolin-4-One*	Alkaloids	Quinoline alkaloids	C11H9NO2	188.07	118.07	187.063	[M+H]+	1	-	-	3.13116e+07	3.03835e+07	3.13673e+07	1.87585e+07	1.90642e+07	1.7904e+07	2.08515e+07	2.22022e+07	2.27772e+07	-
Lahp003422	3,5,3',4',5'-penta-hydroxyflavan-7-gallate*	Flavonoids	Flavanols	C22H18O11	459.09	139.04	458.085	[M+H]+	1	-	-	496409	55326.3	78382.3	64650.3	39965.6	61579	63015.6	38226.9	38479	-
Lajp003792	Murrayacarpin A glucoside	Lignans and Coumarins	Coumarins	C17H20O9	369.12	177.05	368.11	[M+H]+	3	-	-	74606.5	91812.1	75388.5	49349	64416.6	46877.3	131595	158737	186376	-
Lamp000484	4-Methylazetidine-2-Carboxylic acid*	Alkaloids	Alkaloids	C5H9NO2	116.07	70.06	115.063	[M+H]+	1	1779725-63-1	-	2.08753e+06	2.31149e+06	2.11136e+06	1.56166e+06	1.43624e+06	1.40332e+06	2.96807e+06	2.82289e+06	2.82466e+06	-
Lamp006064	3-[(3,4-dihydroxyphenyl)methylidene]-5,7-dihydroxy-6-methoxy-2h-1-benzopyran-4-one glucosyl rhamnoside	Flavonoids	Other Flavonoids	C29H34O16	639.19	331.08	638.185	[M+H]+	2	-	-	1.03566e+06	1.1221e+06	1.18482e+06	828830	1.17447e+06	923431	1.25087e+06	1.30506e+06	1.60542e+06	-
Latp003160	6-Hydroxymellein	Lignans and Coumarins	Coumarins	C10H10O4	195.06	117.03	194.057	[M+H]+	3	70901-60-9	C02379	90451.3	70955.8	91941.5	61297.3	66521.8	100595	87563.8	111576	97636.8	-
Laxp003634	Swertisin 8-methyl ether*	Flavonoids	Flavones	C23H24O11	477.14	327.08	476.132	[M+H]+	1	-	-	123448	82302.2	142169	31227.3	71080.7	10711.7	59859.2	23338.5	41025.4	-
Layp003558	3,4,5-Trimethoxyphenol-1-O-β-D-glucoside	Phenolic acids	Phenolic acids	C15H22O9	347.13	185.08	346.126	[M+H]+	3	-	-	118189	257861	117762	139114	152468	144063	169867	100612	150252	-
Lazp009337	Nagilactone F	Terpenoids	Ditepenoids	C20H26O3	315.2	241.12	314.188	[M+H]+	3	-	-	50113.8	72068.8	61296.6	28045.5	38241.3	31375.8	40685.4	35959.1	35710.7	-
Lcfp001119	cis-Zeatin-O-glucoside*	Alkaloids	Alkaloids	C16H23N5O6	382.17	220.12	381.165	[M+H]+	1	71866-93-8	-	1.19899e+06	1.41933e+06	1.30409e+06	831013	1.06686e+06	937315	1.18964e+06	998739	930871	-
Lcfp036464	Indoline	Alkaloids	Plumerane	C8H9N	120.08	103.05	119.073	[M+H]+	2	496-15-1	-	1.58703e+06	1.4977e+06	1.47767e+06	1.19454e+06	1.00004e+06	1.09622e+06	1.91493e+06	1.61076e+06	1.62731e+06	-
Lcfp079616	2-hydroxy-6-di-glucoside-4-methoxyacetophenone	Others	Ketone compounds	C21H30O14	507.17	183.07	506.164	[M+H]+	2	-	-	300344	253202	279424	444050	290773	236722	279424	187920	151972	-
Lcfp115918	2-(2-Hydroxyethoxy)ethylbenzoate	Others	Alcohol compounds	C11H14O4	211.1	105.03	210.089	[M+H]+	1	20587-61-5	-	824362	876411	734665	2.17615e+06	2.03976e+06	1.98978e+06	1.22437e+06	1.34457e+06	1.37628e+06	-
Lcfp121039	Hexaethyleneglycol	Others	Alcohol compounds	C12H26O7	283.17	89.06	282.168	[M+H]+	1	2615-15-8	-	62374.3	78812.3	111288	127410	155267	97409.5	172453	88842.3	99855	-
Lcfp121065	N-(4-aminobutyl)hexadecanamide	Alkaloids	Alkaloids	C20H42N2O	327.34	310.31	326.33	[M+H]+	2	-	-	2.00512e+06	2.27736e+06	2.2879e+06	160017	188173	228781	885881	722701	789239	-
Lcgp000245	dihydrodehydrodiconiferyl alcohol-9-O-β-D-xylopyranoside	Lignans and Coumarins	Lignans	C25H32O10	493.21	331.15	492.2	[M+H]+	3	-	-	1.78356e+06	1.74716e+06	1.39e+06	1.69899e+06	1.42784e+06	1.69711e+06	1.58833e+06	2.2235e+06	2.0648e+06	-
Lcsp000380	N2-gamma-L-Glutamyl-L-arginine	Amino acids and derivatives	Amino acids and derivatives	C11H21N5O5	304.16	185.09	-	[M+H]+	3	-	-	1.56095e+06	1.28725e+06	1.49264e+06	1.33429e+06	1.26179e+06	1.28281e+06	2.32608e+06	1.9327e+06	2.1452e+06	-
Lcsp000892	L-valyl-L-proline	Amino acids and derivatives	Amino acids and derivatives	C10H18N2O3	215.14	70.07	-	[M+H]+	3	-	-	60374.1	67871.6	61496.5	87409.3	97448.4	92081.2	86095.2	77952.8	83247.2	-
Lcsp002299	7-hydroxy-6-oxo-2,5-dihydro-1H-isoquinoline-3-carboxylic acid	Amino acids and derivatives	Amino acids and derivatives	C10H9NO4	208.06	162.06	-	[M+H]+	3	-	-	405552	402483	425419	381024	346717	276062	280527	321808	357074	-
Lcsp002988	N-Malonyltryptophan	Amino acids and derivatives	Amino acids and derivatives	C14H14N2O5	291.097	130.065	-	[M+H]+	3	-	-	397889	466163	342112	915598	680654	712277	633467	294364	337743	-
Lcsp003039	Lys-Ala-Gln	Amino acids and derivatives	Amino acids and derivatives	C14H27N5O5	346.21	60.08	345.201	[M+H]+	1	-	-	283756	132241	169982	433408	458192	360829	155202	172343	238009	-
Lcsp013328	linoleoyl ethanolamine	Lipids	LPE	C20H37NO2	324.29	62.06	323.282	[M+H]+	1	68171-52-8	-	944402	882971	960899	454454	463597	444429	663079	647015	651954	-
Lcsp013823	1-Amino-2-hydroxydocosa-10,13-dien-3-one	Others	Others	C22H41NO2	352.32	95.09	351.314	[M+H]+	3	-	-	43282.2	46100.9	46033.7	44665.4	46782.1	45803.5	40927.8	37611.9	38610.9	-
Lcsp013839	Arachidonoylethanolamine	Others	Others	C22H37NO2	348.29	348.29	347.282	[M+H]+	3	-	-	41921.7	33368.8	48557.4	21171.3	34900.2	17287.1	36071.6	30430.1	37070.1	-
Lcyp000672	Mahaleboside	Lignans and Coumarins	Coumarins	C15H16O8	325.09	163.04	324.084	[M+H]+	3	-	-	689798	647141	598070	471268	427617	409778	373444	384400	423501	-
Lcyp000678	Prudomenin*	Flavonoids	Flavonols	C23H24O12	493.13	331.08	492.127	[M+H]+	1	-	-	706712	941498	1.05734e+06	1.04593e+06	930397	1.17434e+06	1.06396e+06	1.40966e+06	1.5595e+06	-
Lhcp120603	8,12-Epoxy-eremophila-9,11(13)-diene*	Terpenoids	Sesquiterpenoids	C15H22O	219.17	203.14	218.167	[M+H]+	3	-	-	328937	312861	230587	280654	255952	250862	316684	301367	320258	-
Lhfp110832	Furanoeremophilane*	Terpenoids	Sesquiterpenoids	C15H22O	219.18	203.14	218.167	[M+H]+	3	6750-13-6	-	255104	234158	234937	265911	242938	266303	279088	204519	294695	-
Lhhp102901	3-(α,4-Dihydroxy-3-methoxybenzyl)-4-(hydroxy-3-methoxybenzyl)	Others	Others	C20H24O6	361.16	189.09	360.157	[M+H]+	3	-	-	80779.6	84180.2	82546.5	222561	194396	140122	82462.9	127348	69285.2	-
Lhmp101304	Ranunculinin glucoside(iso-01)	Others	Others	C11H16O8	277.09	115.04	276.084	[M+H]+	3	-	-	298715	211758	332214	333275	307329	354624	310161	338846	313229	-
Lhmp122205	5-O-Methyllatifolin	Others	Others	C18H20O4	301.14	245.09	300.136	[M+H]+	3	-	-	15917.1	21294	24222.3	21805.9	24307	22704.6	17239.2	19903.4	21016.8	-
Lhmp122220	6-Methoxyhomopterocarpin	Flavonoids	Isoflavones	C18H18O5	315.12	149.06	314.115	[M+H]+	2	-	-	358049	332867	377497	1.20621e+06	1.19098e+06	1.07501e+06	830367	674266	564390	-
Lhqp101805	Skimmin (7-Hydroxycoumarin-7-O-glucoside)	Lignans and Coumarins	Coumarins	C15H16O8	325.09	163.04	324.084	[M+H]+	2	93-39-0	-	418262	373187	443314	257818	294569	314410	243175	258280	316506	-
Lhsp101904	polygodial	Terpenoids	Sesquiterpenoids	C15H22O2	235.17	179.11	234.162	[M+H]+	3	6754-20-7	C09712	59393.2	53783.9	53087	59625.9	66382.8	59560.3	56680	60158	61819.5	-
Lmbp000668	Isonicotinic acid	Others	Vitamin	C6H5NO2	124.04	78.03	123.032	[M+H]+	3	55-22-1	C07446	1.0856e+06	1.12693e+06	930989	860496	752756	751153	1.08507e+06	1.07707e+06	1.28163e+06	-
Lmbp010056	2-(2-Phenylethyl)chromone	Others	Chromone	C17H14O2	251.11	91.05	250.099	[M+H]+	3	61828-53-3	C09007	52298.6	66737.2	51751.5	52638.3	47432.2	49920.7	42879.8	42739.6	58192.5	-
Lmbp102601	7-Hydroxycoumarin;Umbelliferone	Lignans and Coumarins	Coumarins	C9H6O3	163.04	89.04	162.032	[M+H]+	3	93-35-6	C09315	232022	280920	237155	263729	193527	168525	144652	181268	185168	ko00999,ko01110
Lmcp000282	L-Carnitine	Alkaloids	Alkaloids	C7H15NO3	162.11	85.03	161.105	[M+H]+	2	541-15-1	C00318	2.063e+06	1.65884e+06	1.74712e+06	2.78217e+06	2.89274e+06	1.82547e+06	1.91943e+06	1.62536e+06	2.05979e+06	-
Lmcp000611	2-Amino-4,5-dihydro-1H-imidazole-4-acetic acid	Alkaloids	Alkaloids	C5H9N3O2	144.08	84.06	143.07	[M+H]+	3	69098-41-5	-	464544	531235	490578	908614	831055	763878	694115	746734	695948	-
Lmdp002901	2,6-Dihydroxy-4-isopropylphenyl-1-O-β-D-glucoside	Others	Others	C15H22O8	331.14	151.07	330.132	[M+H]+	2	-	-	27900.5	52423	27900.5	53703.4	30382.3	54919.1	41308.8	35630.2	22228.4	-
Lmfp006902	Centrolobol	Phenolic acids	Phenolic acids	C19H24O3	301.18	131.05	300.173	[M+H]+	3	30359-01-4	-	15592.3	19484.7	21923	14488.9	14318.2	11226.5	19497.8	16462.7	16030.7	-
Lmfp009701	Glycerol 9,11,13-octadecatrienoyl ester*	Lipids	Glycerol ester	C21H36O4	353.27	261.22	352.261	[M+H]+	1	-	-	337277	313028	302538	222338	148386	140307	319544	290955	294275	-
Lmgp000659	2-Phenylacetamide*	Alkaloids	Alkaloids	C8H9NO	136.08	91.05	135.068	[M+H]+	3	103-81-1	C02505	754657	629513	714230	690505	565634	866988	983151	999493	886866	ko00360,ko01100
Lmgp004332	5,7,4'-Trihydroxy-6,8-dimethoxyisoflavone-7-O-galactoside-rhamnose-rhamnose	Flavonoids	Isoflavones	C35H44O20	785.25	331.08	784.243	[M+H]+	2	-	-	52580.6	50774.9	34448.4	48907.9	59831.6	48921.4	29014.9	52544.4	41663.9	-
Lmgp004474	Genistein 7-O-rutinoside	Flavonoids	Isoflavones	C27H30O14	579.17	271.06	578.164	[M+H]+	2	-	-	143134	141364	117499	269940	159743	347793	310253	403025	604532	-
Lmgp004959	Tricin-7-O-neohesperidoside*	Flavonoids	Flavones	C29H34O16	639.19	331.08	638.185	[M+H]+	1	53766-40-8	-	1.00927e+06	1.02983e+06	957685	1.00476e+06	1.12407e+06	1.36397e+06	1.28685e+06	1.57262e+06	1.7331e+06	-
Lmhp001430	Cyclo(Pro-Glu)	Amino acids and derivatives	Amino acids and derivatives	C10H14N2O4	227.1	116.07	226.095	[M+H]+	3	-	-	14129.9	26797.5	25236.9	15915.4	21615.4	20481.9	16430.2	24706.6	19578.6	-
Lmhp003013	N-Feruloyl-Cadaverine	Alkaloids	Phenolamine	C15H22N2O3	279.17	177.05	278.163	[M+H]+	3	-	-	34002	18979	14601.3	68053.5	38439.8	42907.7	51741.8	63541.9	39949.3	-
Lmhp008273	LysoPE 15:1(2n isomer)*	Lipids	LPE	C20H40NO7P	438.26	297.24	437.254	[M+H]+	3	-	-	16139.7	20435.3	15107	24474.4	24617.5	28915.5	42279.1	29047.7	29427.9	-
Lmhp008337	LysoPE 14:0(2n isomer)*	Lipids	LPE	C19H40NO7P	426.26	285.24	425.254	[M+H]+	1	-	-	7.4016e+06	7.4119e+06	7.10542e+06	4.9568e+06	5.31326e+06	5.40358e+06	7.73506e+06	7.6824e+06	7.93009e+06	-
Lmhp008440	LysoPE 15:1*	Lipids	LPE	C20H40NO7P	438.26	297.24	437.254	[M+H]+	3	-	-	16665.2	23008.9	16592.5	23953.8	22362.7	21866.2	30507.2	26036.5	21340.6	-
Lmhp008589	LysoPE 18:3(2n isomer)	Lipids	LPE	C23H42NO7P	476.28	335.26	475.27	[M+H]+	1	-	-	861218	865058	883321	1.43612e+06	1.34219e+06	1.24206e+06	1.5272e+06	1.38526e+06	1.52398e+06	-
Lmhp008688	LysoPE 20:5	Lipids	LPE	C25H42NO7P	500.28	359.26	499.27	[M+H]+	2	-	-	402803	405751	437437	401807	385089	368484	513068	420868	470901	-
Lmhp008718	LysoPC 17:2*	Lipids	LPC	C25H48NO7P	506.32	184.07	505.317	[M+H]+	1	-	-	90523.7	54063.9	73804.1	79250.7	102131	84994.6	113211	104335	106654	-
Lmhp008763	LysoPE 16:1(2n isomer)*	Lipids	LPE	C21H42NO7P	452.28	311.26	451.27	[M+H]+	1	-	-	239010	192337	180966	228867	211686	225576	250886	261680	239286	-
Lmhp008801	LysoPE 18:3	Lipids	LPE	C23H42NO7P	476.28	335.26	475.27	[M+H]+	1	-	-	978445	869021	918992	1.43159e+06	1.51409e+06	1.31912e+06	970762	1.37265e+06	1.50065e+06	-
Lmhp008833	LysoPC 16:1(2n isomer)*	Lipids	LPC	C24H48NO7P	494.32	184.07	493.317	[M+H]+	1	-	-	2.47284e+06	2.50022e+06	2.78302e+06	2.24143e+06	2.26592e+06	2.29049e+06	3.1163e+06	2.96489e+06	3.20508e+06	-
Lmhp008885	LysoPE 15:0(2n isomer)*	Lipids	LPE	C20H42NO7P	440.28	299.26	439.27	[M+H]+	1	-	-	132671	130382	113185	100313	82748	94786.8	147336	125769	117450	-
Lmhp009034	LysoPE 16:1*	Lipids	LPE	C21H42NO7P	452.28	311.26	451.27	[M+H]+	1	-	-	355815	168855	232833	216435	232729	199005	237446	267332	270840	-
Lmhp009129	LysoPC 15:0(2n isomer)*	Lipids	LPC	C23H48NO7P	482.32	184.07	481.317	[M+H]+	1	-	-	1.39814e+06	1.53726e+06	1.56343e+06	1.21538e+06	1.27313e+06	1.28785e+06	1.51596e+06	1.43574e+06	1.44788e+06	-
Lmhp009187	LysoPE 15:0*	Lipids	LPE	C20H42NO7P	440.28	299.26	439.27	[M+H]+	1	-	-	144166	142176	132593	110685	94627.5	108130	135025	126343	109658	-
Lmhp009190	2-Linoleoylglycerol-1,3-di-O-glucoside	Lipids	Glycerol ester	C33H58O14	679.39	263.24	678.383	[M+H]+	1	-	-	10603	9490.99	6768.76	15006.8	10709.5	9370.21	11732.8	11005.9	15459.8	-
Lmhp009349	LysoPE 20:4(2n isomer)*	Lipids	LPE	C25H44NO7P	502.29	361.27	501.286	[M+H]+	3	-	-	18464.5	18464.5	16847.6	11962.1	27526.5	28919.8	20917.3	16154.5	29700.7	-
Lmhp009497	LysoPE 20:4*	Lipids	LPE	C25H44NO7P	502.29	361.27	501.286	[M+H]+	3	-	-	5526.12	7406.68	7875.06	7796.08	11053.5	8663.82	14740.5	9205.19	13292.6	-
Lmhp009590	LysoPC 17:1	Lipids	LPC	C25H50NO7P	508.34	184.07	507.332	[M+H]+	1	-	-	117944	122689	129190	86604.4	84591.9	90964.6	167392	170760	164460	-
Lmhp010162	LysoPE 17:0	Lipids	LPE	C22H46NO7P	468.31	327.29	467.301	[M+H]+	3	-	-	33636.4	37463.4	35921.1	19251.4	14515.1	19869.4	31185.6	27508.8	27961.1	-
Lmhp010190	LysoPC 18:1(2n isomer)	Lipids	LPC	C26H52NO7P	522.36	184.07	521.348	[M+H]+	1	-	-	3.20007e+07	3.16318e+07	2.92477e+07	2.02945e+07	2.09111e+07	2.0137e+07	2.99679e+07	2.90943e+07	2.8593e+07	-
Lmhp010515	LysoPC 17:0(2n isomer)*	Lipids	LPC	C25H52NO7P	510.36	184.07	509.348	[M+H]+	1	-	-	241284	241468	268682	157307	162910	144930	221110	203114	207662	-
Lmhp010757	LysoPE 20:2	Lipids	LPE	C25H48NO7P	506.32	365.31	505.317	[M+H]+	3	-	-	15401.7	14749.7	15322.4	9066.01	7540.06	6305.31	13200.1	10566.2	14337.7	-
Lmhp011388	2-α-Linolenoyl-glycerol*	Lipids	Glycerol ester	C21H36O4	353.27	261.22	352.261	[M+H]+	1	55268-58-1	-	321043	323305	328768	147125	140706	137888	301844	285221	275336	-
Lmhp011549	LysoPC 20:1	Lipids	LPC	C28H56NO7P	550.39	184.07	549.379	[M+H]+	1	-	-	113810	116617	119957	55548	53509.7	50238.6	84841.5	88363.1	88618.8	-
Lmhp011562	1-α-Linolenoyl-glycerol*	Lipids	Glycerol ester	C21H36O4	353.27	261.22	352.261	[M+H]+	1	-	-	336755	322652	316584	229303	155868	144454	324104	304764	300182	-
Lmhp012042	2-Linoleoylglycerol*	Lipids	Glycerol ester	C21H38O4	355.28	263.24	354.277	[M+H]+	1	3443-82-1	-	600849	602611	579563	379013	378036	351955	509880	463271	805738	-
Lmhp112042	1-Linoleoylglycerol*	Lipids	Glycerol ester	C21H38O4	355.28	263.24	354.277	[M+H]+	1	2277-28-3	-	678095	619124	566105	416019	421062	431954	576057	518394	299741	-
Lmhp206353	Tricin-4'-O-glucoside*	Flavonoids	Flavones	C23H24O12	493.13	331.08	492.127	[M+H]+	1	-	-	979137	945485	900615	1.03027e+06	886192	1.48162e+06	1.49057e+06	1.2714e+06	1.53288e+06	-
Lmjp002461	Quercetin-3-O-neohesperidoside*	Flavonoids	Flavonols	C27H30O16	611.16	303.05	610.153	[M+H]+	1	29662-79-1	-	13286.9	24665.9	9495.13	98818.3	79664.4	35950.8	37941.4	35945.8	50326.8	-
Lmjp002906	Rhamnetin-3-O-Glucoside*	Flavonoids	Flavonols	C22H22O12	479.12	317.07	478.111	[M+H]+	1	27875-34-9	-	47142.4	70717.9	54385.9	28768	76146.4	29050.9	94273.9	54355.9	36295.9	-
Lmjp003295	6-Methoxykaempferol-3-O-glucoside*	Flavonoids	Flavonols	C22H22O12	479.12	317.07	478.111	[M+H]+	1	63422-27-5	-	65269.9	56213.9	30823.4	23553.9	39891.4	25371.9	74333.6	57978.9	47181.4	-
Lmjp004941	3,5,4'-Trihydroxy-7-methoxyflavone (Rhamnocitrin)*	Flavonoids	Flavonols	C16H12O6	301.07	286.05	300.063	[M+H]+	1	569-92-6	C17059	23481.5	26755.1	25886.1	19252.8	14455.8	26579.6	13257.8	14777.1	17121.5	-
Lmjp101403	3ξ-(1ξ-Hydroxyethyl)-7-hydroxy-1-isobenzofuranone	Others	Others	C10H10O4	195.07	117.03	194.058	[M+H]+	1	-	-	410084	660015	387685	574435	544557	400500	451436	448835	374607	-
Lmlp001118	3'-Glucosyl-6,7-dihydroxy-N-methyl-benzyltetrahydroisoquinoline	Alkaloids	Isoquinoline alkaloids	C23H29NO8	448.2	286.15	447.189	[M+H]+	3	-	-	3.63112e+06	5.15678e+06	4.24754e+06	4.04555e+06	3.6692e+06	3.78119e+06	4.16448e+06	3.83464e+06	3.5902e+06	-
Lmlp002990	Isosaponarin(Isovitexin-4'-O-glucoside)	Flavonoids	Flavones	C27H30O15	595.17	313.07	594.159	[M+H]+	3	19416-87-6	-	53930.1	107914	42172.6	87552.1	64087.6	60607.1	43859.1	57291.6	65715.4	-
Lmlp003161	N-Feruloylputrescine	Alkaloids	Phenolamine	C14H20N2O3	265.15	177.06	264.147	[M+H]+	2	501-13-3	C10497	221305	182934	174919	208559	142283	168948	353367	368909	331629	ko00330,ko01100
Lmlp005572	Galangin 7-glucoside	Flavonoids	Flavonols	C21H20O10	433.11	271.06	432.106	[M+H]+	1	-	-	115877	94344.9	114222	134126	127464	109982	157259	140706	113254	-
Lmmp003091	Quercetin-3-O-(4''-O-glucosyl)rhamnoside*	Flavonoids	Flavonols	C27H30O16	611.16	303.05	610.153	[M+H]+	1	59262-54-3	C17563	4881.1	24418.8	19128.6	44260.6	50703.8	69040.6	31687.9	28334.6	19455.1	-
Lmmp003215	Icariside B2	Others	Ketone compounds	C19H30O8	387.2	207.14	386.194	[M+H]+	3	108906-51-0	-	4.30418e+06	4.65871e+06	4.4189e+06	4.09202e+06	3.90484e+06	4.14956e+06	2.32152e+06	5.64226e+06	3.58479e+06	-
Lmnp002413	Luteolin-6-C-glucoside-7-O-rhamnoside	Flavonoids	Flavones	C27H30O15	595.17	449.11	594.159	[M+H]+	3	-	-	47423.9	41734.4	24669.1	88039.3	58802.9	64702.8	104319	147344	118613	-
Lmpp003929	Peonidin-3-O-(6''-O-p-coumaroyl)glucoside	Flavonoids	Anthocyanidins	C31H29O13+	609.16	301.07	609.16	[M]+	3	-	-	628855	765948	586480	722029	661425	819979	544907	745750	890755	-
Lmpp003930	Apigenin-7-O-(6''-p-Coumaryl)glucoside	Flavonoids	Flavones	C30H26O12	579.15	271.06	578.142	[M+H]+	3	-	-	113828	97305.8	80784	185472	159743	299639	187258	278198	374493	-
Lmpp003958	Malvidin-3-O-(6''-O-p-coumaroyl)glucoside	Flavonoids	Anthocyanidins	C32H31O14+	639.17	331.08	639.171	[M]+	3	158189-28-7	-	1.25431e+06	1.11597e+06	1.03227e+06	770049	1.20498e+06	852032	1.1087e+06	1.27916e+06	1.60024e+06	-
Lmqp000329	5-Aminoimidazole ribonucleotide	Nucleotides and derivatives	Nucleotides and derivatives	C8H14N3O7P	296.07	104.11	295.057	[M+H]+	1	25635-88-5	C03373	5.47473e+06	5.0459e+06	4.68867e+06	3.95487e+06	2.98086e+06	3.97936e+06	4.30732e+06	4.56985e+06	4.08094e+06	ko00230,ko00730,ko00860,ko01100,ko01110,ko01240
Lmqp000427	N-Methyl-Trans-4-Hydroxy-L-Proline	Amino acids and derivatives	Amino acids and derivatives	C6H11NO3	146.08	82.07	145.074	[M+H]+	2	4252-82-8	-	577125	559008	617749	776585	824612	797950	727092	607901	712898	-
Lmqp002761	Alnusonol	Others	Others	C19H20O4	313.14	151.08	312.136	[M+H]+	3	52330-12-8	-	66686.9	66839.1	48939.6	114713	96728.3	107299	78831.5	79251.1	47636.9	-
Lmqp003814	Malvidin-3-O-(2'''-O-p-coumaroyl)rutinoside	Flavonoids	Anthocyanidins	C38H41O18+	785.23	331.08	785.229	[M]+	3	-	-	54393.4	72530.9	41698.4	54340.9	36265.9	54355.9	18138.4	27183.4	45285.9	-
Lmqp006559	2-Amino-1,3-eicosanediol	Lipids	Sphingolipids	C20H43NO2	330.34	312.33	329.329	[M+H]+	1	-	-	128642	139324	150789	161850	155765	154106	203798	198202	179504	-
Lmqp010784	Progesterone	Terpenoids	Ditepenoids	C21H30O2	315.23	109.07	314.225	[M+H]+	3	57-83-0	C00410	62092.7	87247	72218.3	38035.1	40646.1	28697.4	46513.9	48355.5	48240.8	ko01100
Lmrj002087	L-Isoleucyl-L-Aspartate	Amino acids and derivatives	Amino acids and derivatives	C10H18N2O5	247.13	86.09	246.122	[M+H]+	3	-	-	172642	124944	145974	120937	140202	140405	111587	68050.4	129701	-
Lmrj002793	Cyclo(Phe-Glu)	Amino acids and derivatives	Amino acids and derivatives	C14H16N2O4	277.12	120.08	276.111	[M+H]+	1	-	-	319186	118294	165013	116831	80743.8	274361	127698	72659.1	129221	-
Lmsp004670	Kaempferol-3-O-glucoside-7-O-rhamnoside*	Flavonoids	Flavonols	C27H30O15	595.17	287.06	594.159	[M+H]+	1	2392-95-2	-	58023.3	29023.3	58039.3	78238.7	99749.8	32687.5	128730	142357	65521.9	-
Lmsp004915	Cernuoside	Flavonoids	Aurones	C21H20O11	449.11	287.06	448.101	[M+H]+	2	480-69-3	-	188537	320912	159511	245167	216528	306154	228417	282605	392998	-
Lmsp010763	Monolinolenin*	Lipids	Glycerol ester	C21H36O4	353.27	261.22	352.261	[M+H]+	1	75685-85-7	-	310440	316729	310798	213369	143930	142597	302493	295018	286932	-
Lmsp011053	7-Hydroxy-2',5,8-Trimethoxyflavanone	Flavonoids	Flavanones	C18H18O6	331.12	197.06	330.11	[M+H]+	3	-	-	2969.05	4067.55	5263.86	5291.22	4068.14	5807.98	13035.4	9289.8	6382.81	-
Lmtp002642	Apigenin 6-C-glucoside 8-C-arabinoside	Flavonoids	Flavones	C26H28O14	565.16	457.11	564.148	[M+H]+	1	-	-	1.14393e+06	966580	850318	831352	1.18817e+06	935484	1.18204e+06	1.16781e+06	976449	-
Lmtp002822	Apigenin-6-C-arabinoside-8-C-xyloside*	Flavonoids	Flavones	C25H26O13	535.14	499.12	534.137	[M+H]+	1	-	-	204833	242763	144598	97021.8	80743.8	98845.8	96732.9	77271	100643	-
Lmtp002942	Apigenin-6,8-di-C-arabinoside*	Flavonoids	Flavones	C25H26O13	535.14	499.12	534.137	[M+H]+	1	-	-	180179	176386	208654	122173	92939.9	129395	60699.4	93441.8	106034	-
Lmxp000939	Zarzissine	Alkaloids	Alkaloids	C5H5N5	136.06	119.04	135.054	[M+H]+	2	160568-14-9	-	109381	114988	97388	126998	161260	131281	239044	198027	226430	-
Lmxp006440	2-Palmitoylglycerol*	Lipids	Glycerol ester	C19H38O4	331.28	313.27	330.277	[M+H]+	1	23470-00-0	-	71901.2	66509.6	71438.2	77707.6	101303	90263.7	82425.4	56689.2	65560.3	-
Lmxp011770	Diisobutyl phthalate*	Phenolic acids	Phenolic acids	C16H22O4	279.16	149.02	278.152	[M+H]+	1	84-69-5	C15205	2.64833e+07	2.67512e+07	2.65381e+07	2.62242e+07	2.70056e+07	2.78049e+07	2.55894e+07	2.71847e+07	2.73829e+07	-
Lmyp002919	2-Hydroxy-7-methoxy-1,4-benzoxazin-3(2H)-one glucoside (HMBOA glucoside)	Alkaloids	Alkaloids	C15H19NO9	358.11	178.05	357.106	[M+H]+	3	17622-26-3	-	936526	793841	665427	938307	1.21244e+06	771820	471347	792881	941225	-
Lmyp003301	4-O-Methyl-DIBOA-Glucoside	Alkaloids	Alkaloids	C15H19NO9	358.11	178.05	357.106	[M+H]+	3	-	-	891305	472972	464050	652294	545675	707054	379858	398234	531033	-
Lmyp003387	2-Oxo-3,4-dihydro-1H-quinoline-3-carboxylic acid	Alkaloids	Quinoline alkaloids	C10H9NO3	192.07	146.06	191.058	[M+H]+	3	246867-17-4	-	70919.9	110608	112444	73100.9	70930.1	54880.6	84755.9	93214.4	60913.9	-
Lsjp211264	5-Hydroxymethylfurfural	Others	Aldehyde compounds	C6H6O3	127.04	81.04	126.032	[M+H]+	3	67-47-0	C11101	85887.4	95019.9	76344.9	74529.9	71419.9	91905.6	71434.4	111318	74509.9	-
Lssp210281	1,5-dihydroxy ketone-6 murine O-β-D-glucoside	Others	Others	C19H18O11	423.09	261.04	422.085	[M+H]+	3	-	-	26869.5	17375.3	23717	9477.31	18948.3	18948.3	12651.5	15812	11069.5	-
Lssp210412	Cuscohygrine	Alkaloids	Pyrrole alkaloids	C13H24N2O	225.2	100.11	224.189	[M+H]+	1	454-14-8	C06521	146852	158693	153745	172646	200897	162339	177663	170259	164495	ko00960,ko01110
Lszp210010	Tatarine	Alkaloids	Alkaloids	C15H20N2O6	325.14	191.08	324.132	[M+H]+	3	-	-	25424.1	42394.1	59798.6	35936	43362.1	36435.1	46346.6	52116.5	66768.1	-
Lwhp010633	Echinopsine	Alkaloids	Quinoline alkaloids	C10H9NO	160.08	115.05	159.068	[M+H]+	2	83-54-5	-	1.87348e+06	1.7158e+06	1.73357e+06	789529	885895	1.00463e+06	932020	908426	1.02882e+06	-
ML10180524	Cytarabine	Nucleotides and derivatives	Nucleotides and derivatives	C9H13N3O5	244.09	112.05	243.085	[M+H]+	3	147-94-4	C02961	415028	386329	389102	488121	444623	440556	408785	486965	353291	-
ML10195036	3-Dehydrosphinganine	Lipids	Sphingolipids	C18H37NO2	300.3	60.05	299.282	[M+H]+	3	16105-69-4	C02934	103596	134185	123454	60523.9	75182.5	68916.8	85491.3	75956.7	91707	ko00600,ko01100
MWS00204g	N-Ethylglycine*	Amino acids and derivatives	Amino acids and derivatives	C4H9NO2	104.07	58.07	103.063	[M+H]+	2	627-01-0	-	1.09049e+07	1.11799e+07	1.18259e+07	6.27326e+06	5.67416e+06	5.48689e+06	7.91026e+06	8.22526e+06	7.83097e+06	-
MWS00330g	1-Amino-1-cyclobutane-carboxylic-acid*	Amino acids and derivatives	Amino acids and derivatives	C5H9NO2	116.07	70.07	115.063	[M+H]+	1	22264-50-2	-	7.49674e+06	7.06757e+06	7.36528e+06	5.08589e+06	4.58382e+06	4.58431e+06	1.01924e+07	9.07853e+06	9.71451e+06	-
MWS00411g	L-2-Aminoadipate*	Amino acids and derivatives	Amino acids and derivatives	C6H11NO4	162.08	98.06	161.069	[M+H]+	3	-	-	164629	148804	139705	201270	205715	159382	231798	246247	233021	-
MWS04412	N(6),N(6)-Dimethyl-L-lysine	Amino acids and derivatives	Amino acids and derivatives	C8H18N2O2	175.12	70.07	174.137	[M+H]+	1	2259-86-1	-	7.70574e+06	7.37099e+06	7.35029e+06	5.54691e+06	5.62611e+06	6.57207e+06	1.10708e+07	9.89801e+06	1.03973e+07	-
MWS0442	Maltotriose	Others	Saccharides	C18H32O16	527.16	365.1	504.169	[M+Na]+	1	1109-28-0	C01835	4.69238e+06	4.35888e+06	4.6574e+06	7.21086e+06	6.86432e+06	7.5429e+06	6.18669e+06	4.97745e+06	5.40129e+06	ko02010
MWS04447	Homoproline	Amino acids and derivatives	Amino acids and derivatives	C6H11NO2	130.09	70.07	129.079	[M+H]+	2	56879-46-0	-	98019	95194.4	81121.5	135266	110411	135166	172368	206163	185820	-
MWS04555g	D-Allo-Isoleucine*	Amino acids and derivatives	Amino acids and derivatives	C6H13NO2	132.1	86.1	131.095	[M+H]+	1	-	-	1.15012e+06	1.37137e+06	1.09562e+06	1.34197e+06	1.27816e+06	962645	1.33355e+06	1.50175e+06	1.55689e+06	-
MWS04559g	3-Hydroxy-L-phenylalanine*	Amino acids and derivatives	Amino acids and derivatives	C9H11NO3	182.08	136.08	181.074	[M+H]+	1	587-33-7	C20807	6.95128e+06	7.50098e+06	6.6148e+06	5.56885e+06	5.20104e+06	4.67269e+06	7.34533e+06	6.64792e+06	6.84884e+06	-
MWS0811	L-Pipecolic Acid	Alkaloids	Piperidine alkaloids	C6H11NO2	130.09	84.08	129.079	[M+H]+	3	3105-95-1	C00408	4.75284e+06	4.49706e+06	4.45175e+06	5.89476e+06	6.10986e+06	5.54569e+06	6.65601e+06	5.47715e+06	5.58607e+06	ko00310,ko00960,ko01100,ko01110
MWS1777	3-Chloroaniline	Alkaloids	Alkaloids	C6H6ClN	128.03	93.06	127.019	[M+H]+	1	108-42-9	-	2.55125e+07	2.58239e+07	2.60345e+07	2.60695e+07	2.59276e+07	2.56401e+07	2.46544e+07	2.27505e+07	2.27223e+07	-
MWS1860	Pyrrolidin	Alkaloids	Pyrrole alkaloids	C4H9N	72.08	55.05	71.0735	[M+H]+	3	123-75-1	-	46241	68762.8	84576	33007.9	45109.1	52954.3	80315.4	64871.1	59698.2	-
MWS1926	DL-Leucine*	Amino acids and derivatives	Amino acids and derivatives	C6H13NO2	132.1	86.1	131.095	[M+H]+	1	328-39-2	-	1.30775e+06	1.2518e+06	1.35268e+06	1.00172e+06	916062	912761	1.18638e+06	1.29884e+06	1.19145e+06	-
MWS201054	O-Acetyl-L-homoserine	Amino acids and derivatives	Amino acids and derivatives	C6H11NO4	162.08	56.05	161.069	[M+H]+	3	250736-84-6	C01077	128513	116022	102525	192472	154015	169274	252574	214369	270721	ko00270,ko01100
MWS201381	Ser-Trp	Amino acids and derivatives	Amino acids and derivatives	C14H17N3O4	292.13	188.07	291.122	[M+H]+	3	94421-70-2	-	25420.5	21388.2	31153.1	28705.7	20394.2	19070.2	26854.5	21933.7	42086.1	-
MWS201419	Lys-Gly	Amino acids and derivatives	Amino acids and derivatives	C8H17N3O3	204.13	84.08	203.127	[M+H]+	3	7563-03-3	-	352887	352885	346225	534984	452630	509543	398893	388879	537789	-
MWS201437	Leu-Asp	Amino acids and derivatives	Amino acids and derivatives	C10H18N2O5	247.13	86.1	246.122	[M+H]+	3	32949-40-9	-	12488.1	34956.7	23691	26096.2	53000.4	33453	40603.5	30794.4	37384.2	-
MWS201444	Gln-Gly	Amino acids and derivatives	Amino acids and derivatives	C7H13N3O4	204.1	84.04	203.091	[M+H]+	2	2650-65-9	-	591426	422402	483333	613156	597059	547444	536228	496800	550671	-
MWS201449	Asn-Leu	Amino acids and derivatives	Amino acids and derivatives	C10H19N3O4	246.14	141.1	245.138	[M+H]+	3	22601-71-4	-	53460.1	47986.7	68434.1	48899.3	51482.9	51977	33405.7	41646	35743.6	-
MWS201465	Glu-Phe	Amino acids and derivatives	Amino acids and derivatives	C14H18N2O5	295.13	120.08	294.122	[M+H]+	3	20556-22-3	-	11100.3	22326.8	21390.6	12085.4	15849.4	14629	36668.2	19029.1	26018.2	-
MWS201471	Lys-Tyr	Amino acids and derivatives	Amino acids and derivatives	C15H23N3O4	310.18	84.08	309.169	[M+H]+	3	35978-98-4	-	184871	193860	158403	175975	161224	143995	170515	163804	161581	-
MWS20185	[6]-Gingerol	Others	Ketone compounds	C17H26O4	295.19	137.06	294.183	[M+H]+	3	23513-14-6	C10462	10307.7	15711.6	20750	21926.4	27788.9	17393.7	21322.1	18192.9	16337.8	ko00945,ko01110
MWS20201	1-O-Galloyl-β-D-glucose	Phenolic acids	Phenolic acids	C13H16O10	333.08	171.03	332.074	[M+H]+	3	58511-73-2	C01158	291103	248191	237629	334283	346857	329906	296567	307159	221659	ko00999
MWS2044	Isophorone	Others	Ketone compounds	C9H14O	139.11	69.03	138.105	[M+H]+	3	78-59-1	C14743	1.70979e+06	1.83458e+06	1.62754e+06	1.53854e+06	1.64672e+06	1.61008e+06	1.09152e+06	1.18146e+06	1.2279e+06	-
MWS2056	Delta-Hexalactone	Others	Lactones	C6H10O2	115.08	69.07	114.068	[M+H]+	3	823-22-3	-	2.93177e+06	2.88776e+06	2.59793e+06	2.54553e+06	2.55691e+06	2.71459e+06	1.4133e+06	1.44478e+06	1.59388e+06	-
MWS3020	N-Acetylcadaverine	Alkaloids	Alkaloids	C7H16N2O	145.13	86.1	144.126	[M+H]+	3	32343-73-0	-	48112.8	49193.1	53711.8	66415.6	66150.6	55775.9	64133.6	68120.8	53107.4	-
MWS4296	Gly-Phe*	Amino acids and derivatives	Amino acids and derivatives	C11H14N2O3	223.11	120.08	222.1	[M+H]+	3	3321-03-7	-	76271.4	59997.1	84522.2	49872.9	44292.3	56346.4	65545.9	69897.5	65575.5	-
MWS4309	Glycyl-tryptophan	Amino acids and derivatives	Amino acids and derivatives	C13H15N3O3	262.12	188.07	261.111	[M+H]+	3	2390-74-1	-	29150.6	23754	38944.8	59493.3	22722.3	23750.3	31304.5	46536.7	31816.9	-
MWS5164	N,N'-Dimethylarginine;SDMA*	Amino acids and derivatives	Amino acids and derivatives	C8H18N4O2	203.15	70.07	202.143	[M+H]+	3	30344-00-4	-	185037	253009	297608	200690	180590	200600	294284	269831	322722	-
MWS5209	N-Methyl-α-aminoisobutyric acid	Amino acids and derivatives	Amino acids and derivatives	C5H11NO2	235.16	118.09	117.079	[2M+H]+	3	2566-34-9	-	304439	269369	259339	324442	302210	324417	382154	301210	326443	-
MWSCX017	4-hydroxyphenyl acrylaldehyde	Others	Aldehyde compounds	C9H8O3	165.05	119.05	164.047	[M+H]+	3	-	-	168318	162911	152282	130466	343816	121381	215401	135914	186633	-
MWSHC20102	3-Hydroxy-1-(4-Hydroxy-3-Methoxyphenyl)Propan-1-One	Others	Ketone compounds	C10H12O4	197.08	151.04	196.074	[M+H]+	3	2196-18-1	-	28238.2	32891	46067.2	22464.5	59805.3	48577.1	37152.7	20143	28451.8	-
MWSHC20110	8-Methoxyapigenin*	Flavonoids	Flavones	C16H12O6	301.07	286.05	300.063	[M+H]+	1	57096-02-3	-	23465.6	18433.5	21673.8	16519.4	22280.2	20674.6	15654.7	19030.7	13760	-
MWSHC20114	5,7,2'-Trihydroxy-8-methoxyflavone; Scutevulin*	Flavonoids	Flavones	C16H12O6	301.07	286.05	300.063	[M+H]+	1	80713-32-2	-	16287	30095.2	19886.4	19252.8	21697.2	20674.6	16871.6	17140.3	9637.83	-
MWSHC20164	Dibutyl phthalate*	Phenolic acids	Phenolic acids	C16H22O4	279.16	149.02	278.152	[M+H]+	1	84-74-2	-	2.2175e+07	2.29117e+07	2.3417e+07	2.52446e+07	2.43216e+07	2.44145e+07	2.31441e+07	2.45235e+07	2.3117e+07	-
MWSHC2025	1,2,3,4-Tetrahydro-3-carboxy-2-carboline*	Alkaloids	Alkaloids	C12H12N2O2	217.1	144.08	216.09	[M+H]+	3	72002-54-1	-	38912.4	79193.6	59752.4	46595.6	79184.1	43928.1	48631.9	32963.2	66544	-
MWSHC2026	Lycoperodine-1*	Alkaloids	Alkaloids	C12H12N2O2	217.1	144.08	216.09	[M+H]+	3	42438-90-4	-	127830	115312	145891	146421	123632	99823.1	118421	90575.3	102472	-
MWSHC2041	sophorabioside	Flavonoids	Isoflavones	C27H30O14	579.17	271.06	578.164	[M+H]+	1	2945-88-2	-	137692	167064	121171	146911	198299	328175	324939	424424	533202	-
MWSHC2042	(2E)-3-(1-Hydroxy-2,6,6-trimethyl-4-oxo-2-cyclohexen-1-yl)-2-propenoic acid	Terpenoids	Sesquiterpenoids	C12H16O4	225.11	123.04	224.105	[M+H]+	3	26690-86-8	-	26562.4	44496.5	31687.9	26958.3	24307.6	41341.8	28458.9	36085.5	44935.8	-
MWSHC2054	Adenine	Nucleotides and derivatives	Nucleotides and derivatives	C5H5N5	136.06	119.04	135.054	[M+H]+	3	73-24-5	C00147	81173.3	123981	92468.5	131377	191706	110497	271715	176147	282214	ko00230,ko00908,ko01100,ko01110,ko01232
MWSHC2067	Protocatechualdehyde	Others	Aldehyde compounds	C7H6O3	139.04	65.04	138.032	[M+H]+	3	139-85-5	C16700	59432	72325	63070.3	52166.3	51050.5	44879	80725.5	44059.5	52399.4	ko00950
MWSHC2083	1,6-Dihydroxy-4(14)-eudesmene	Terpenoids	Sesquiterpenoids	C15H26O2	239.2	105.07	238.193	[M+H]+	3	70389-88-7	-	385353	408648	318651	569251	641637	623669	476856	420196	489822	-
MWSHY0009	Diosmetin (5,7,3'-Trihydroxy-4'-methoxyflavone)*	Flavonoids	Flavones	C16H12O6	301.07	286.05	300.063	[M+H]+	1	520-34-3	C10038	24103.2	31900.3	21892.6	21059.7	16863.3	15360.1	9041.73	14364	24680	-
MWSHY0050	Kaempferol-3-O-rutinoside(Nicotiflorin)*	Flavonoids	Flavonols	C27H30O15	595.17	287.05	594.159	[M+H]+	1	17650-84-9	C21833	59848.1	40082	54456.9	65707.3	52528.7	147873	85131.5	111332	167999	ko00944,ko01110
MWSHY0061	Kaempferol-3-O-neohesperidoside*	Flavonoids	Flavonols	C27H30O15	595.16	287.06	594.159	[M+H]+	1	32602-81-6	-	73974.9	136559	75881.4	68277.8	96732.9	62905.8	176386	143751	88063.8	-
MWSHY0069	Hispidulin (5,7,4'-Trihydroxy-6-methoxyflavone)*	Flavonoids	Flavones	C16H12O6	301.07	286.05	300.063	[M+H]+	1	1447-88-7	C10058	25308	21405.5	15669.6	17448.9	25891.5	17722.1	16269.3	15958.7	15654.7	-
MWSHY0080	Luteolin-7-O-neohesperidoside (Lonicerin)*	Flavonoids	Flavones	C27H30O15	595.17	287.06	594.159	[M+H]+	1	25694-72-8	C12630	91587.8	72078.4	70191.1	69142.4	83457.4	29122.9	140352	177889	70981.2	ko00944
MWSHY0094	Gallocatechin gallate*	Flavonoids	Flavanols	C22H18O11	459.09	139.04	458.085	[M+H]+	1	4233-96-9	-	447231	59935.8	42401.1	36948.3	36351.1	38491.5	28775.1	39484.5	28836.9	-
MWSHY0104	Luteolin-7-O-glucoside (Cynaroside)	Flavonoids	Flavones	C21H20O11	449.11	287.06	448.101	[M+H]+	1	5373-11-5	C03951	197601	195815	141386	239063	179473	304343	222979	239129	320558	ko00944
MWSHY0112	Xanthohumol	Flavonoids	Chalcones	C21H22O5	355.15	179.04	354.147	[M+H]+	3	6754-58-1	C16417	65372.8	46137.3	59174.3	59843.1	83368.9	68468.5	64079.2	74021.2	81093.2	ko00941
MWSHY0116	Hesperetin-7-O-rutinoside (Hesperidin)	Flavonoids	Flavanones	C28H34O15	611.2	303.09	610.19	[M+H]+	3	520-26-3	C09755	13794.3	12073.1	18860.4	22435.4	24002.7	20601.7	30856.7	41440.4	29356.6	-
MWSHY0136	Kaempferol-3-O-glucoside (Astragalin)*	Flavonoids	Flavonols	C21H20O11	449.11	287.06	448.101	[M+H]+	1	480-10-4	C12249	177660	123733	128698	241535	271923	438394	186724	282605	383943	ko00944,ko01110
MWSHY0189	Apigenin-7-O-glucoside(Cosmosiin)	Flavonoids	Flavones	C21H20O10	433.11	271.07	432.106	[M+H]+	1	578-74-5	C04608	139051	125790	62909.4	187163	130091	103417	145672	142809	159206	ko00944
MWSHY0190	Diosmetin-7-O-rutinoside (Diosmin)*	Flavonoids	Flavones	C28H32O15	609.18	301.08	608.174	[M+H]+	1	520-27-4	C10039	598345	731678	608247	702085	644290	650807	451436	845873	889029	-
MWSmce016	Nicotinic Acid Methyl Ester(Methyl Nicotinate)	Alkaloids	Pyridine alkaloids	C7H7NO2	138.05	78.03	137.048	[M+H]+	1	93-60-7	-	2.73137e+06	2.74252e+06	2.98917e+06	2.82401e+06	3.05985e+06	1.94599e+06	2.97653e+06	2.59272e+06	3.8725e+06	-
MWSmce040	Isovanillin	Others	Aldehyde compounds	C8H8O3	153.05	65.04	152.047	[M+H]+	3	621-59-0	-	258106	198258	306773	201999	271197	139124	250625	205049	147122	-
MWSmce056	DL-Tryptophan	Amino acids and derivatives	Amino acids and derivatives	C11H12N2O2	205.09	146.06	204.09	[M+H]+	1	54-12-6	C00806	2.19461e+07	1.83805e+07	1.99986e+07	1.16608e+07	1.41988e+07	1.161e+07	1.61734e+07	1.63852e+07	1.32787e+07	-
MWSmce116	5'-Deoxyadenosine*	Nucleotides and derivatives	Nucleotides and derivatives	C10H13N5O3	252.1	136.06	251.102	[M+H]+	1	4754-39-6	C05198	63470.3	91268.2	66866.2	102092	81905.4	103713	150992	126994	143872	-
MWSmce157	Stachydrine	Alkaloids	Pyrrole alkaloids	C7H13NO2	144.1	58.06	143.095	[M+H]+	2	471-87-4	C10172	304715	349762	357072	507866	488415	486799	432315	400694	485342	-
MWSmce221	5,7-Dihydroxy-4-methylcoumarin	Lignans and Coumarins	Coumarins	C10H8O4	193.05	91.05	192.042	[M+H]+	3	2107-76-8	-	199083	291421	199413	494073	175532	530341	240741	273321	238931	-
MWSmce314	Oxindole	Alkaloids	Plumerane	C8H7NO	134.06	106.07	133.053	[M+H]+	3	59-48-3	C12312	69210.5	29935.2	50514.7	31780	16843.5	27235.9	31805.5	30857.4	39924.4	ko00402,ko00999,ko01100,ko01110
MWSmce331	Azetidine-2-carboxylic acid*	Alkaloids	Alkaloids	C4H7NO2	102.05	56.05	101.048	[M+H]+	3	2517-04-6	C08267	748454	686311	709660	823728	898441	856201	815196	755200	796851	-
MWSmce341	Butyl isobutyl phthalate*	Phenolic acids	Phenolic acids	C16H22O4	279.16	149.03	278.152	[M+H]+	1	17851-53-5	-	2.53599e+07	2.50281e+07	2.63614e+07	2.8104e+07	2.74983e+07	2.79244e+07	2.72579e+07	2.88067e+07	2.81368e+07	-
MWSmce349	Laurocapram	Alkaloids	Alkaloids	C18H35NO	282.28	114.09	281.272	[M+H]+	2	59227-89-3	-	558306	559870	553341	375629	448041	410055	414954	382653	482542	-
MWSmce461	L-Azetidine-2-carboxylic acid*	Alkaloids	Alkaloids	C4H7NO2	102.05	56.05	101.048	[M+H]+	3	2133-34-8	C08267	765615	749002	635767	1.00409e+06	833115	757284	827215	793674	751788	-
MWSmce483	Triptophenolide	Terpenoids	Ditepenoids	C20H24O3	313.18	225.13	312.173	[M+H]+	3	74285-86-2	-	40242.9	33926	43386.3	21841.7	21696.7	17196.6	23966	20050	12077.7	-
MWSmce548	Betaine	Alkaloids	Alkaloids	C5H11NO2	118.09	58.07	117.079	[M+H]+	1	107-43-7	C00719	8.31934e+06	7.41854e+06	7.69798e+06	1.01049e+07	8.56206e+06	9.27856e+06	9.46947e+06	9.86335e+06	1.00009e+07	ko00260,ko01100,ko02010
MWSmce549	1-Monomyristin	Lipids	Glycerol ester	C17H34O4	303.25	57.07	302.246	[M+H]+	3	589-68-4	-	892746	854787	888410	805052	820400	821469	857883	881529	883384	-
MWSmce584	L-Tyramine	Alkaloids	Alkaloids	C8H11NO	138.09	77.04	137.084	[M+H]+	3	51-67-2	C00483	30636.1	53309.3	69287	34107.6	42851.5	29299.9	126945	114789	85743.9	ko00350,ko00950,ko01100,ko01110,ko01240
MWSmce585	Methyl 3-aminopropanoate	Amino acids and derivatives	Amino acids and derivatives	C4H9NO2	104.07	59.01	103.063	[M+H]+	2	4138-35-6	-	1.12427e+07	1.07627e+07	1.17123e+07	5.88282e+06	5.4391e+06	5.83998e+06	7.81521e+06	7.68665e+06	7.94824e+06	-
MWSmce607	DL-Threonine	Amino acids and derivatives	Amino acids and derivatives	C4H9NO3	120.07	56.05	119.058	[M+H]+	3	80-68-2	-	495969	466594	417098	435006	396542	447137	550872	548693	502249	-
MWSmce632	Vanillin acetate	Others	Aldehyde compounds	C10H10O4	195.06	93.03	194.058	[M+H]+	3	881-68-5	-	123081	122524	113336	94534.7	76507.5	70391.5	157980	129000	132234	-
MWSmce689	Methyl linolenate	Lipids	Free fatty acids	C19H32O2	293.25	95.09	292.24	[M+H]+	3	301-00-8	-	39974.9	43527	37303.9	14998.3	14250	15923	32533.4	33149	26204.7	-
MWSmce706	Cyclo(Ala-Gly)	Amino acids and derivatives	Amino acids and derivatives	C5H8N2O2	129.07	56.05	128.059	[M+H]+	2	4526-77-6	-	286316	272750	323537	304283	312287	309735	341573	362768	313097	-
MWSslk002	Sophoricoside	Flavonoids	Isoflavones	C21H20O10	433.11	271.06	432.106	[M+H]+	2	152-95-4	-	105087	118418	143447	85379.8	133427	63306	170132	113265	87050.2	-
MWSslk013	Tectoridin	Flavonoids	Isoflavones	C22H22O11	463.12	301.09	462.116	[M+H]+	2	611-40-5	C10533	328522	312497	222757	374224	253205	475921	259655	316291	353869	-
MWSslk066	3-Hydroxy-4-methoxybenzoic acid; Isovanillic Acid	Phenolic acids	Phenolic acids	C8H8O4	169.05	65.04	168.042	[M+H]+	3	645-08-9	-	163575	168035	139297	195465	363429	203182	180175	216332	153251	-
MWSslk102	6-Chloropurine	Nucleotides and derivatives	Nucleotides and derivatives	C5H3ClN4	155.01	119.04	154.005	[M+H]+	3	87-42-3	-	482017	404045	338804	417843	385829	426442	399676	401852	446748	-
MWSslk108	O-Acetyl-L-carnitine	Alkaloids	Alkaloids	C9H17NO4	204.13	85.03	203.116	[M+H]+	2	3040-38-8	-	633530	425820	400812	722100	737558	577222	502439	347078	637157	-
MWSslk146	4'-O-Glucosylvitexin	Flavonoids	Flavones	C27H30O15	595.17	433.12	594.159	[M+H]+	3	38950-94-6	-	87630.1	107914	75902.6	112805	82636.4	112788	107946	85932.4	131421	-
MWSslk148	Rutin Trihydrate	Flavonoids	Flavonols	C27H36O19	611.16	303.06	664.185	[M-3H2O+H]+	3	207671-50-9	-	19126	33372.4	19516.3	67270.6	88253.8	74350.6	19515.2	33645.4	38950.6	-
MWSslk254	Kaempferol-3-O-glucorhamnoside*	Flavonoids	Flavonols	C27H30O15	595.17	287.06	594.159	[M+H]+	1	40437-72-7	-	81560.9	66388.9	75881.4	43126.8	89146.9	62668.6	146042	115003	131033	-
MWStz063	2-Ethyl-2,6,6-trimethylpiperidin-4-one	Alkaloids	Piperidine alkaloids	C10H19NO	170.15	152.14	169.147	[M+H]+	3	133568-79-3	-	40593.8	17612.7	39469.5	25936.8	37188	27489.6	40567.5	45084.6	31763.3	-
MWStz070	N-(2-Hydroxy-4-methoxyphenyl)acetamide	Alkaloids	Alkaloids	C9H11NO3	182.08	91.05	181.074	[M+H]+	1	58469-06-0	-	3.84141e+06	4.26193e+06	4.51636e+06	3.8288e+06	3.12492e+06	3.36745e+06	4.52661e+06	4.88436e+06	4.602e+06	-
MWStz073	5-Hydroxy-2-pyrrolidinone	Alkaloids	Pyrrole alkaloids	C4H7NO2	102.05	84.05	101.048	[M+H]+	3	62312-55-4	-	93062.5	106635	83726.5	91428.8	90714.2	130718	116723	105899	78539.8	-
MWStz079	Aurantiamide acetate	Alkaloids	Alkaloids	C27H28N2O4	445.21	224.11	444.205	[M+H]+	3	56121-42-7	-	18829.5	16631.9	18194.7	23602.1	24679.5	29098.8	27972.1	18057	27271.2	-
MWStz500	Iristectorin A*	Flavonoids	Isoflavones	C23H24O12	493.14	331.09	492.127	[M+H]+	1	37744-61-9	-	855745	988752	971789	1.06629e+06	801260	1.16318e+06	1.28575e+06	983300	1.66031e+06	-
MWStz545	5-O-Feruloylquinic acid*	Phenolic acids	Phenolic acids	C17H20O9	369.12	177.06	368.111	[M+H]+	1	40242-06-6	C02572	103618	118772	104962	62150.5	70436.5	62040.8	226572	203013	268087	-
MWStz547	Yuanhuanin*	Flavonoids	Flavones	C22H22O11	463.12	301.08	462.116	[M+H]+	1	83133-14-6	-	479157	391020	379802	497918	387815	480618	285299	369526	413367	-
MWStz666	Vitexin -4''-O-glucoside	Flavonoids	Flavones	C27H30O15	595.17	433.11	594.159	[M+H]+	2	178468-00-3	-	87630.1	67450.1	84335.1	101020	126479	61669.7	128184	106149	73708.5	-
MWStz746	Apigenin 6-C-alpha-L-arabinopyranosyl-8-C-beta-D-xylopyranoside*	Flavonoids	Flavones	C25H26O13	535.14	481.11	534.137	[M+H]+	1	677021-30-6	-	180188	204193	200931	76912.6	94679.3	136583	94679.3	91227.8	132989	-
NK10251888	NG,NG-Dimethyl-L-arginine*	Amino acids and derivatives	Amino acids and derivatives	C8H18N4O2	203.15	70.07	202.143	[M+H]+	3	30315-93-6	C03626	231821	246361	230701	172926	146725	214003	273275	295630	351354	-
Qayp008402	Sileneoside H	Steroids	Steroidal saponins	C35H56O14	701.37	539.32	700.367	[M+H]+	3	-	-	87120.8	85095.3	65936.3	118558	104781	95066.4	100855	94055.2	117695	-
Qmdp112410	Vitetrifolin H	Terpenoids	Ditepenoids	C21H36O3	337.27	263.24	336.266	[M+H]+	3	-	-	97278.9	80908	73005.5	54007.8	57592.3	59760.4	77734.1	79683.5	46181.6	-
Qmhp090808	18-Demethylparaensidimerin C	Alkaloids	Alkaloids	C29H28N2O4	469.22	307.13	468.205	[M+H]+	2	-	-	27157.1	45260.9	68895.4	34396.1	56105.4	14490.9	61550.9	57930.9	23540.9	-
Qmyp101114	9-O-β-D-Glucoside of 3-hydroxy-7,8-didehydro-β-ionol	Terpenoids	Sesquiterpenoids	C19H30O7	371.21	209.15	370.199	[M+H]+	3	-	-	61754	97654.9	72840.9	81851.5	98464.7	44701.7	71210.7	85174.9	57934.9	-
Qmzp101807	Avicennol*	Lignans and Coumarins	Coumarins	C20H22O5	343.15	163.07	342.147	[M+H]+	1	56110-68-0	-	160802	187138	176940	189516	228354	208715	178746	167121	167315	-
Smcp001137	naphthisoxazol A*	Alkaloids	Alkaloids	C11H9NO2	188.07	118.06	187.063	[M+H]+	1	-	-	2.11015e+07	1.90253e+07	1.93237e+07	1.29713e+07	1.19787e+07	1.12686e+07	1.53899e+07	1.48499e+07	1.08595e+07	-
Smhp003736	carlinoside*	Flavonoids	Flavones	C26H28O15	581.14	413.08	580.143	[M+H]+	1	59952-97-5	C10026	97330.8	87312.6	80175.5	65852.8	50102.3	58689.3	114531	98021.5	121675	-
Smhp004476	Isovitexin-2''-O-xyloside	Flavonoids	Flavones	C26H28O14	565.15	433.11	564.148	[M+H]+	3	-	-	194349	224440	170703	256050	184869	251269	186479	135911	225949	-
Smhp103736	isocarlinoside*	Flavonoids	Flavones	C26H28O15	581.14	413.08	580.143	[M+H]+	1	83151-90-0	-	71569.8	95899.6	104511	67284.1	60120.4	71569.8	105942	125815	147439	-
Smmp008919	Epirosmanol	Terpenoids	Ditepenoids	C20H26O5	347.18	301.18	346.178	[M+H]+	3	-	-	8781.82	7317.52	14616.9	5355.14	8376.08	8263.21	11681.8	10453.8	17069.3	-
Smmp009329	Isorosmanol	Terpenoids	Ditepenoids	C20H26O5	347.18	301.18	346.178	[M+H]+	3	93780-80-4	-	10202.9	19513.5	12136	7766.79	3529.27	11764.7	14600.8	20261.3	18481.9	-
Smnp001863	8-O-methyl-7-hydroxyaloin B	Quinones	Anthraquinone	C22H24O10	449.14	287.09	448.137	[M+H]+	3	-	-	161079	119684	262860	137647	242484	121381	246171	114135	159379	-
WaYp005128	2-Aminotetradecane-1,5,13-triol	Lipids	Sphingolipids	C14H31NO3	262.24	200.2	261.23	[M+H]+	1	-	-	135175	117886	153546	83521.7	176264	100134	193269	140706	146077	-
WaYp006462	2-Aminohexadecane-1,5,15-triol	Lipids	Sphingolipids	C16H35NO3	290.27	228.23	289.262	[M+H]+	1	-	-	80692.8	72351.8	95612.6	81399	75483.5	89423.8	89645.7	97477.5	119263	-
WaYp007548	2-Aminotetradecan-1-ol*	Lipids	Sphingolipids	C14H31NO	230.25	62.06	229.241	[M+H]+	3	-	-	18498.7	20301.7	21389.3	20270.7	21883.6	24774.2	24622.4	21984	24350.6	-
WaYp007695	2-Aminooctadecane-1,16,18,18-tetraol	Lipids	Sphingolipids	C18H39NO4	334.3	242.25	333.288	[M+H]+	3	-	-	17353.2	20301.9	16245.4	17898.5	10923.5	17406.6	22420.7	17358.2	26676.3	-
WaYp007721	2-Aminohexadecane-1,16,16-triol	Lipids	Sphingolipids	C16H35NO3	290.27	242.25	289.262	[M+H]+	3	-	-	113889	89463.7	90923.6	57833.8	65507.6	34336.5	99427.6	77272.5	72986.6	-
Wacyp01167	(6-amino-3-oxohexan-2-yl)proline	Amino acids and derivatives	Amino acids and derivatives	C11H20N2O3	229.15	142.09	228.147	[M+H]+	2	-	-	1.99652e+06	2.58792e+06	1.89937e+06	2.22225e+06	2.60815e+06	1.98216e+06	2.43322e+06	2.31601e+06	2.47091e+06	-
Wacyp08016	2,5,8-trimethyldeca-2,4,7-triene-1,10-diol	Terpenoids	Monoterpenoids	C13H22O2	228.2	95.09	210.162	[M+NH4]+	3	-	-	241432	249780	217292	249731	256792	255986	294666	316580	384239	-
Wacyp09192	2,5-O-Di-CinnamylSorbitol	Phenolic acids	Phenolic acids	C24H30O6	415.21	119.09	414.204	[M+H]+	1	-	-	5.01662e+06	3.65253e+06	5.76464e+06	6.47838e+06	9.13772e+06	6.17204e+06	5.27654e+06	5.19254e+06	5.2943e+06	-
Wacyp11527	Tributyl acetylcitrate	Others	Others	C20H34O8	403.23	129.02	402.225	[M+H]+	1	77-90-7	-	1.32406e+06	1.33098e+06	1.23473e+06	1.40889e+06	1.37088e+06	1.30606e+06	1.37562e+06	1.25115e+06	1.42885e+06	-
Wadp007966	2-Hydroxy-6,18-epoxypimara-15-en-18-one	Terpenoids	Ditepenoids	C20H30O3	319.23	147.08	318.219	[M+H]+	3	-	-	273033	472942	351029	130780	119099	121608	165610	167343	182477	-
Wadp008130	7-Oxo-3-hydroxypimaric acid	Terpenoids	Ditepenoids	C20H28O4	333.21	147.08	332.199	[M+H]+	3	-	-	22437.3	29582.3	28855.3	14298.8	14280.1	16461.1	31619.9	26518.5	21587.9	-
Wadp008171	2-Hydroxy-6,18-epoxypimara-8,15-dien-18-one	Terpenoids	Ditepenoids	C20H28O3	317.21	147.08	316.204	[M+H]+	3	-	-	109001	162329	154492	34213.4	45946.6	53536.8	94517.3	93656.5	115145	-
Wadp008172	7-Oxo-pimara-8,15-dien-2,6,19-triol	Terpenoids	Ditepenoids	C20H30O4	335.22	147.08	334.214	[M+H]+	3	-	-	39774.3	32385.3	41034.5	23631.3	29314	25586.7	36100.6	38210.7	37675.3	-
Wadp008173	1,7-Dioxo-3-hydroxy-Pimara-8,15-dien-19-oic acid*	Terpenoids	Ditepenoids	C20H26O5	347.18	301.18	346.178	[M+H]+	3	-	-	19247.4	19246	13734.1	10006.8	8899.56	15190.9	20342.5	16415.5	15566.6	-
Wadp008333	7-Oxo-pimara-15-en-2,19-diol	Terpenoids	Ditepenoids	C20H32O3	321.24	149.1	320.235	[M+H]+	3	-	-	66604.4	82641.1	97691.1	155004	175303	167366	106036	104403	113942	-
Wadp008485	2,7-Dioxo-3-hydroxy-Pimara-8,15-dien-19-oic acid*	Terpenoids	Ditepenoids	C20H26O5	347.18	301.18	346.178	[M+H]+	3	-	-	11440.4	14299	11681.6	9853.38	14458.3	12589.3	15398.4	22335.5	18143.9	-
Wadp008782	7-Oxo-pimara-15-en-3,19-diol	Terpenoids	Ditepenoids	C20H32O3	321.24	149.1	320.235	[M+H]+	3	-	-	73352.5	120608	151526	179188	244089	242091	159564	129558	152234	-
Wadp008811	7-Oxo-pimara-5,8,11,15-Tetraen-19-ol*	Terpenoids	Ditepenoids	C20H26O2	299.2	147.08	298.193	[M+H]+	3	-	-	55891.3	58182.1	38005.1	46909.8	48229.2	51374	27392.8	32910.2	29045.5	-
Wadp008812	Momilactone C*	Terpenoids	Ditepenoids	C20H28O3	317.21	147.08	316.204	[M+H]+	3	62394-07-4	-	224765	371422	325555	234122	264655	197563	195759	164524	172240	-
Wadp009007	Momilactone B	Terpenoids	Ditepenoids	C20H26O4	331.19	269.19	330.183	[M+H]+	3	51415-08-8	-	64862.5	66311.3	66386.3	49903.2	90793.6	65765.1	140282	135516	125535	-
Wadp009200	7-Oxo-pimara-1,8a,11,15-Tetraen-19-ol*	Terpenoids	Ditepenoids	C20H26O2	299.2	147.08	298.193	[M+H]+	3	-	-	53680.3	54352.8	54352.8	35608.2	47045.6	41277.2	24039.4	32168.8	30179.2	-
Wadp009201	7-Oxoabietic acid*	Terpenoids	Ditepenoids	C20H28O3	317.21	147.08	316.204	[M+H]+	3	-	-	140341	192337	169414	140714	145779	128339	100609	121976	91156.3	-
Wadp009564	7-Oxopimaric acid	Terpenoids	Ditepenoids	C20H28O3	317.21	147.08	316.204	[M+H]+	3	-	-	242200	348428	321692	215209	289409	183320	185373	185872	163859	-
Wadp009670	2-Hydroxy-Pimara-5,15-dien-19-oic acid	Terpenoids	Ditepenoids	C20H30O3	319.23	149.1	318.219	[M+H]+	3	-	-	65738.5	76177.2	91520.9	233958	264765	246337	128576	132371	129004	-
Wadp009970	Momilactone A	Terpenoids	Ditepenoids	C20H26O3	315.2	271.21	314.188	[M+H]+	3	51415-07-7	C18015	356322	488476	389357	207031	244436	201884	256389	251928	233005	ko00904,ko01110
Wadp010342	7-Oxodehydropimaric acid	Terpenoids	Ditepenoids	C20H26O3	315.19	147.08	314.188	[M+H]+	3	-	-	42624.6	57712.7	64507.2	21904.4	25428.1	28204.4	46342.2	50291.7	45647.1	-
Wadp010789	Dehydro-4-Epiabietal	Terpenoids	Ditepenoids	C20H28O	285.22	133.1	284.214	[M+H]+	3	24035-50-5	-	46129.4	53852.3	51574.9	59283	61089.9	51085.9	43670.6	35510.5	36268	-
Wadp011034	6,7-Dioxo-pimara-8,15-dien	Terpenoids	Ditepenoids	C20H28O2	301.22	149.1	300.209	[M+H]+	3	-	-	28824.6	42333.5	38581.5	24005.1	27769.1	23796.2	34161.7	32068.3	35397.9	-
Wafp003158	N-Feruloylhomoagmatine	Alkaloids	Phenolamine	C16H24N4O3	321.19	177.05	320.185	[M+H]+	3	-	-	49606.3	29193.8	35030.8	40867.8	43778.8	32106.8	26275.3	39126	58378.8	-
Wafp003601	N-Feruloylmethylagmatine	Alkaloids	Phenolamine	C16H24N4O3	321.19	177.06	320.185	[M+H]+	3	-	-	43771.3	54697.8	17189.5	30653	59060.5	35511.8	22181.8	34101.4	41428.5	-
Wafp004334	N-Feruloyltyramine 4'-glucoside	Alkaloids	Phenolamine	C24H29NO9	476.2	177.05	475.184	[M+H]+	3	-	-	125693	76784.3	124194	269372	169894	124080	320274	169946	217332	-
Wagp001908	N-Feruloylputrescine N-glucoside	Alkaloids	Phenolamine	C20H30N2O8	427.21	177.05	426.2	[M+H]+	3	-	-	77547.3	88964.5	90587.4	45473	46135.3	67841.3	59911.1	66509.1	51698.1	-
Wagp006039	2-Hexylphosphoric Acid	Others	Others	C6H15O4P	183.08	98.98	182.071	[M+H]+	3	-	-	165722	178151	169531	156460	134095	129076	63221.1	137201	88340.4	-
Wahlp02159	D-Pantothenic Acid 4'-O-Beta-Glucoside	Others	Vitamin	C15H27NO10	382.17	220.12	381.163	[M+H]+	2	29588-37-2	-	1.24237e+06	1.07365e+06	1.28287e+06	761007	1.1287e+06	1.1135e+06	673868	910782	969998	-
Wahlp07899	Norephedrin 3-O-(2''-Phenylpropanyl)Glucoside	Alkaloids	Phenolamine	C24H33NO6	432.24	119.09	431.231	[M+H]+	1	-	-	481913	354914	378895	782973	888122	552514	477485	302953	544729	-
Wahlp08069	LysoPC 17:2(2n isomer)*	Lipids	LPC	C25H48NO7P	506.32	184.07	505.317	[M+H]+	1	-	-	58594.6	73107.4	65804.2	88321.9	78144.7	86830.3	114716	108968	105259	-
Walbp01542	N-Glucosylnicotinate*	Alkaloids	Pyridine alkaloids	C12H16NO7+	286.09	124.04	286.093	[M]+	1	-	C03003	317964	342551	294896	336783	265011	282281	414256	259435	263885	-
Walbp01749	N-Glucosylpicolinate*	Alkaloids	Pyridine alkaloids	C12H16NO7+	286.09	124.04	286.093	[M]+	1	-	-	385127	348548	393668	396657	265011	354727	366403	325917	291653	-
Walbp07454	3-Hydrocinnamyl-6-CinnamylGlucose	Others	Alcohol compounds	C24H30O6	415.21	119.09	414.204	[M+H]+	1	-	-	5.03705e+06	3.89322e+06	5.57268e+06	7.21426e+06	8.77829e+06	6.42407e+06	5.54911e+06	5.42801e+06	5.28411e+06	-
Walbsp5213	kaempferol 3-O-(6'-O-feruloyl)-glucoside	Flavonoids	Flavonols	C31H28O14	625.15	177.05	624.148	[M+H]+	2	-	-	94374.2	122663	74544	42816.2	57561	39504.4	78318	40592.4	57817.7	-
Walp004752	2-Aminododecane-1,4-diol*	Lipids	Sphingolipids	C12H27NO2	218.21	88.08	217.204	[M+H]+	1	-	-	175756	82726.3	105113	63835.4	148210	108764	153883	126027	168133	-
Walp004906	2-Aminotetradecane-1,11,13-triol	Lipids	Sphingolipids	C14H31NO3	262.24	88.08	261.23	[M+H]+	1	-	-	60085.3	50073.3	58422.5	50904.8	67800.2	57230.3	71210.7	39405.1	72224.5	-
Walp006011	2-Aminotetradecane-1,4-diol	Lipids	Sphingolipids	C14H31NO2	246.24	88.08	245.236	[M+H]+	1	-	-	113623	69757.3	126947	92582	110385	81452	134232	164415	140249	-
Walp007043	2-Aminohexadecane-1,4-diol	Lipids	Sphingolipids	C16H35NO2	274.27	88.08	273.267	[M+H]+	1	-	-	1.19129e+06	998580	1.34282e+06	1.11316e+06	1.31299e+06	1.22147e+06	1.73038e+06	1.62608e+06	1.71816e+06	-
Walp007095	2-Amino-7-methyltridecan-1-ol*	Lipids	Sphingolipids	C14H31NO	230.25	62.06	229.241	[M+H]+	3	-	-	30035.8	13924.4	16189.3	25504.7	24333.7	24934.3	24238.5	22534.1	26051.6	-
Walp007182	2-Aminohexadecane-1,15-diol	Lipids	Sphingolipids	C16H35NO2	274.27	88.08	273.267	[M+H]+	1	-	-	1.23336e+06	1.0601e+06	1.36453e+06	1.19511e+06	1.2356e+06	1.17478e+06	1.68748e+06	1.77851e+06	1.77242e+06	-
Walp007190	2-AminoicoSane-1,5,7,19-tetraol	Lipids	Sphingolipids	C20H43NO4	362.33	300.29	361.319	[M+H]+	1	-	-	269740	205280	307048	236982	276189	254959	354528	341741	334320	-
Walp007192	2-aminodocoSane-1,6,19,20,21-pentaol	Lipids	Sphingolipids	C22H47NO5	406.35	300.29	405.345	[M+H]+	1	-	-	28675.4	32771.1	42541.8	42491.9	50481.3	43369.9	60637.4	67677.9	53708.7	-
Walp008102	2-Aminooctadecane-1,4-diol	Lipids	Sphingolipids	C18H39NO2	302.31	88.08	301.298	[M+H]+	1	-	-	122837	93120.1	116242	101457	138586	101085	168073	173527	203204	-
Walp008255	2-aminodocoSane-1,5,7,21-tetraol	Lipids	Sphingolipids	C22H47NO4	390.36	328.32	389.351	[M+H]+	1	-	-	20431.1	16626.9	21834	16732	20945.3	17950.1	33009.3	36396.9	41423.1	-
Walp009429	2-AminodocoSane-1,5,21-triol	Lipids	Sphingolipids	C22H47NO3	374.36	312.33	373.356	[M+H]+	1	-	-	115725	77153.5	96737.2	76583.2	88021.7	71173.4	177156	190621	171341	-
Walp012785	(Oxiran-2-yl)methyl octadeca-9,12-dienoate*	Lipids	Glycerol ester	C21H36O3	337.27	263.24	336.266	[M+H]+	1	856386-19-1	-	86646.3	78346.4	74175.2	48129.4	44961.8	52954.8	68025.6	70091.4	119773	-
Walp013004	Glycidyl Linoleate*	Lipids	Glycerol ester	C21H36O3	337.27	263.24	336.266	[M+H]+	1	24305-63-3	-	77263.6	85571.6	77119.8	47079.8	55725.5	46694.2	73017.8	67449	64824.2	-
Waptp03029	8-Methoxycoumarin*	Lignans and Coumarins	Coumarins	C10H8O3	177.05	89.04	176.047	[M+H]+	1	-	-	238525	265225	267891	423822	475800	415904	147240	249232	191807	-
Waqkp03287	Chrysoeriol 7-O-Neohesperidoside*	Flavonoids	Flavones	C28H32O15	609.18	301.07	608.174	[M+H]+	1	-	-	709403	608306	625380	741760	847849	648536	689210	621460	887303	-
Waqkp05977	2-g-linolenoyl-glycerol	Lipids	Glycerol ester	C21H36O4	353.27	261.22	352.261	[M+H]+	2	-	-	129788	131378	131105	32960.5	32769.4	38304.2	57202.6	54244.9	63299.5	-
Waqkp07331	1-g-Linoleoyl-glycerol*	Lipids	Glycerol ester	C21H38O4	355.29	263.24	354.277	[M+H]+	1	-	-	201378	206020	191859	256041	280933	243876	204957	213705	203734	-
Waqkp07598	2-g-Linoleoyl-glycerol*	Lipids	Glycerol ester	C21H38O4	355.29	263.24	354.277	[M+H]+	1	-	-	191050	190393	190137	254192	269242	251914	203877	221347	208635	-
Wasdp07324	8-hydroxy-4a,8-dimethyl-5,6,7,8a-tetrahydro-1H-naphthalen-2-one	Terpenoids	Monoterpenoids	C12H18O2	195.14	81.07	194.131	[M+H]+	3	-	-	289086	313739	306793	177029	165993	152329	353726	324576	330630	-
Wasdp07799	5-hydroxy-1,4a-dimethyl-3,4,5,6,7,8-hexahydronaphthalen-2-one	Terpenoids	Monoterpenoids	C12H18O2	195.14	81.07	194.131	[M+H]+	3	-	-	233590	268542	215788	141424	127091	120196	272461	265044	283614	-
Wasyqp1413	Imino-Tryptophan	Amino acids and derivatives	Amino acids and derivatives	C11H10N2O2	203.08	157.08	202.074	[M+H]+	1	-	C21124	260888	247402	298871	275366	221402	245109	250972	201292	238554	ko01100,ko01110
Wasyqp1765	Styrylamine	Alkaloids	Alkaloids	C8H9N	120.08	77.04	119.073	[M+H]+	1	83148-11-2	-	1.25477e+06	1.07277e+06	1.02101e+06	744923	828084	748334	1.36733e+06	1.12169e+06	1.37875e+06	-
Wasyqp2834	6-O-Feruloyl-D-Glucose	Phenolic acids	Phenolic acids	C16H20O9	357.11	177.05	356.111	[M+H]+	2	252207-50-4	-	71422.9	90216.5	108793	98476.5	141856	75623.1	63980	151747	156935	-
Wasyqp5995	2-Aminooctadecane-1,5,17-triol	Lipids	Sphingolipids	C18H39NO3	318.3	256.26	317.293	[M+H]+	1	-	-	1.70206e+06	1.32826e+06	1.78645e+06	1.57656e+06	1.66351e+06	1.54131e+06	2.22982e+06	2.34293e+06	2.21789e+06	-
Wasyqp6350	Dehydrophytosphingosine	Lipids	Sphingolipids	C18H37NO3	316.29	60.04	315.277	[M+H]+	1	-	-	973670	924730	879486	943691	835191	957608	907974	813005	902654	-
Wbhp008068	(1R,4aS,4bR,7R,8R,8aR,9S,10aR)-7-ethenyl-8,8a,9-trihydroxy-1,4a,7-trimethyl-2,3,4,4b,5,6,8,9,10,10a-decahydrophenanthrene-1-carboxylic acid	Terpenoids	Terpene	C20H32O5	353.23	353.23	352.225	[M+H]+	3	-	-	376548	491137	444917	269413	316479	204586	289325	296312	333246	-
Wbhp008887	13-(Hydroxymethyl)-5,9-dimethyl-14-oxotetracyclo[11.2.1.01,10.04,9]hexadecane-5-carbaldehyde	Terpenoids	Terpene	C20H30O3	319.23	301.22	318.219	[M+H]+	3	-	-	75296.2	83691.7	105989	247946	308304	279159	155605	128237	141306	-
Wbjp000520	4-Hydroxypipecolic acid	Alkaloids	Alkaloids	C6H11NO3	146.08	82.06	145.074	[M+H]+	2	14228-16-1	-	543310	598453	577168	821669	783512	711898	733856	714528	671555	-
Wbjp001317	vasicinone	Alkaloids	Alkaloids	C11H10N2O2	203.08	130.07	202.074	[M+H]+	1	486-64-6	C10744	177383	181069	190021	197841	154391	200283	159325	139718	141692	-
Wbkp008219	(3S,3'S)-N,N'-((1R,2R)-5-((3,4,5-trihydroxy-6-methyltetrahydro-2H-pyran-2-yl)oxy)cyclohex-3-ene-1,2-diyl)bis(2-methyl-2,3,4,9-tetrahydro-1H-pyrido[3,4-b]indole-3-carboxamide)	Alkaloids	Alkaloids	C38H46N6O7	699.36	699.36	698.343	[M+H]+	3	-	-	3.6653e+06	3.79752e+06	3.37186e+06	874230	886821	905497	1.59665e+06	1.49629e+06	1.43888e+06	-
Wbkp012886	(1S,3R,3a1S,8R,10S,11aS)-1,5,10-trihydroxy-3,3a1,8,11a-tetramethyl-2,11-dioxohexadecahydrodibenzo[de,g]chromen-4-yl acetate*	Terpenoids	Ditepenoids	C22H32O8	425.21	365.19	424.21	[M+H]+	3	-	-	5.87549e+06	5.67527e+06	5.85654e+06	5.84398e+06	5.7315e+06	5.99782e+06	5.88784e+06	6.06467e+06	5.85304e+06	-
Wbmp002283	Α-hydroxyquinoline	Alkaloids	Alkaloids	C9H7NO	146.06	118.06	145.053	[M+H]+	3	-	-	130307	132438	134531	99568.1	74170.7	99568.1	117584	109806	121821	-
Wbmp006077	1,10-dimethoxy-6,6-dimethyl-2,9-di(propan-2-yloxy)-5,6,6a,7-tetrahydro-4H-dibenzo[de,g]quinolin-6-ium	Alkaloids	Alkaloids	C26H36NO4+	427.27	427.27	426.264	[M+H]+	2	-	-	1.18152e+06	1.33296e+06	1.29122e+06	593417	723016	637457	1.11934e+06	961871	1.12504e+06	-
Wbmp008021	(14-Ethyl-4,6,19-trimethoxy-9,11-dioxa-14-azaheptacyclo[10.7.2.12,5.01,13.03,8.08,12.016,20]docosan-21-yl)acetate	Alkaloids	Alkaloids	C26H39NO7	478.28	337.27	477.273	[M+H]+	3	-	-	4.00906e+07	4.08807e+07	2.10609e+07	2.37977e+07	2.41202e+07	2.29845e+07	4.63844e+07	2.62488e+07	4.38803e+07	-
Wbmp010544	10-Hydroxymethyllycaconitine	Alkaloids	Alkaloids	C37H50N2O11	699.35	699.35	698.341	[M+H]+	1	-	-	3.28269e+06	2.85693e+06	2.88522e+06	807849	797417	848596	1.4299e+06	1.71007e+06	1.27879e+06	-
Wbsp000314	16-oxo-21β,24-dihydroxyserrat-14-en-3α-yl acetate	Terpenoids	Terpene	C32H50O5	515.37	515.37	514.366	[M+H]+	3	-	-	3.80799e+07	3.77565e+07	3.87154e+07	4.08588e+07	4.04668e+07	4.06485e+07	3.95206e+07	4.20694e+07	4.20517e+07	-
Wbsp008296	3α,21α-dihydroxyserrat-14-en-24-oic acid	Terpenoids	Triterpene	C30H46O5	487.34	487.34	486.334	[M+H]+	3	-	-	3.74972e+06	3.85782e+06	3.41287e+06	2.18573e+06	2.14334e+06	2.11338e+06	2.55944e+06	2.48858e+06	2.54807e+06	-
Wbwp010459	5-[(2r,3s,4s,5s)-5-(2h-1,3-benzodioxol-5-yl)-3,4-dimethyloxolan-2-yl]-2-methoxyphenol*	Lignans and Coumarins	Lignans	C20H22O5	343.15	163.07	342.147	[M+H]+	1	-	-	868219	883914	953097	1.05831e+06	1.0409e+06	1.04481e+06	960763	967133	837779	-
Wccp001353	(1S,12S,14R)-4-methyl-11-oxa-4-azatetracyclo[8.6.1.01,12.06,17]heptadeca-6(17),7,9,15-tetraen-14-ol	Alkaloids	Alkaloids	C16H19NO2	258.14	84.08	257.142	[M+H]+	3	-	-	774478	828145	885604	588605	599421	505446	664251	639576	598646	-
Wccp002870	2-Amino-5-[(1-Carboxy-2-Phenylethyl)Amino]-5-Oxopentanoic acid	Alkaloids	Alkaloids	C14H18N2O5	295.13	120.08	294.122	[M+H]+	3	-	-	64463.9	69431.3	59505.9	47205.9	43392.4	68310.8	80599.1	85707.9	102320	-
Wccp011838	Octadec-8-enamide	Alkaloids	Alkaloids	C18H35NO	282.28	69.07	281.272	[M+H]+	1	-	-	2.40996e+06	2.33997e+06	2.45029e+06	1.62826e+06	1.88681e+06	1.61583e+06	1.81835e+06	1.60968e+06	1.90257e+06	-
Wcdp003967	Deacetylclavaminol H*	Lipids	Sphingolipids	C12H27NO2	218.21	88.08	217.204	[M+H]+	1	-	-	125789	101414	127512	72460.4	156071	107038	135991	145845	161271	-
Wcdp004275	Lauramine oxide	Others	Others	C14H31NO	230.25	57.07	229.241	[M+H]+	1	1643-20-5	-	43893.1	31441.2	39878.2	43027.6	48077.8	34208.3	32173.2	38726.4	35585.7	-
Wcdp005264	Tetradecasphinganine	Others	Others	C14H31NO2	246.24	88.08	245.236	[M+H]+	1	-	-	112067	67747.7	117102	81599	125282	84876.5	155424	109094	141417	-
Wcdp006912	Lauryldiethanolamine	Others	Others	C16H35NO2	274.28	88.08	273.267	[M+H]+	1	1541-67-9	-	1.19446e+06	976313	1.30389e+06	1.18299e+06	1.22995e+06	1.20268e+06	1.85907e+06	2.05822e+06	1.70372e+06	-
Wcdp009119	Octadeca-9,12,15-trienoic acid	Lipids	Free fatty acids	C18H30O2	279.23	81.07	278.225	[M+H]+	2	28290-79-1	-	1.69208e+06	1.52831e+06	1.57545e+06	977433	927711	903729	1.37037e+06	1.31036e+06	1.28059e+06	-
Wcdp010432	Linoleamide	Lipids	Free fatty acids	C18H33NO	280.26	245.23	279.256	[M+H]+	1	3999-01-7	-	129464	123428	128507	110967	107990	104406	95278.5	94686.7	99931.3	-
Wcdp010708	Octadeca-2,9,12,15-tetraen-1-ol	Others	Others	C18H30O	263.24	81.07	262.23	[M+H]+	3	-	-	1.15418e+06	1.09146e+06	1.18187e+06	853726	841048	828967	1.05629e+06	1.05735e+06	679276	-
Wcdp010864	Hexadecanamide	Alkaloids	Alkaloids	C16H33NO	256.26	88.08	255.256	[M+H]+	1	629-54-9	-	1.13781e+06	1.09634e+06	1.08079e+06	655626	828213	787803	854218	860183	547388	-
Wcfp002357	N6-Threonylcarbamoyladenosine	Nucleotides and derivatives	Nucleotides and derivatives	C15H20N6O8	413.14	162.04	412.134	[M+H]+	2	24719-82-2	-	65220.8	71868.6	59708.1	37593.8	59701.3	59430	28526.4	50589	30965.1	-
Wcfp005519	5-hydroxyindene-1,3-dione	Terpenoids	Sesquiterpenoids	C9H6O3	163.04	133.03	162.032	[M+H]+	3	131977-61-2	-	112060	78487.4	65515.1	93494.5	110244	112694	110315	98437.3	110139	-
Wcgp007397	3,5-Dihydroxy-4,6,6-trimethyl-2-(2-methylpropanoyl)cyclohexa-2,4-dien-1-one	Others	Others	C13H18O4	239.13	105.03	238.12	[M+H]+	3	-	-	452375	425978	489532	901305	684967	827423	610923	550071	603176	-
Wcjp001256	9-Alpha-Ribofuranosyladenine*	Nucleotides and derivatives	Nucleotides and derivatives	C10H13N5O4	268.1	136.06	267.097	[M+H]+	1	-	-	3.85664e+07	4.06926e+07	3.8613e+07	3.65382e+07	3.89903e+07	3.738e+07	4.12802e+07	3.5993e+07	5.02586e+07	-
Wcjp002598	8-hydroxyquinoline	Alkaloids	Quinoline alkaloids	C9H7NO	146.06	91.05	145.053	[M+H]+	3	148-24-3	C19434	1.18244e+06	1.37088e+06	1.25761e+06	909780	593320	664068	1.02822e+06	812614	631296	-
Wdmp007253	1-(1-aminoethyl)-9a,11a-dimethyl-tetradecahydrocyclopenta[a]phenanthren-7-one	Alkaloids	Plumerane	C21H35NO	318.28	219.17	317.272	[M+H]+	2	-	-	48123.9	45967.7	34844.2	42745.4	48698.9	48137.8	53694.6	44718.6	46490.5	-
Wtmp010557	2-benzoyl-4-[(2r)-2-hydroxy-7-methyl-3-methylideneoct-6-en-1-yl]benzene-1,3,5-triol	Others	Ketone compounds	C23H26O5	383.19	327.12	382.178	[M+H]+	2	-	-	34127.4	36921.1	39094.9	38227.2	35115.7	38193.4	37445.2	39535.1	36113.7	-
Wtmp011507	2-benzoyl-4-[(2r)-1-hydroxy-7-methyl-3-methylideneoct-6-en-1-yl]benzene-1,3,5-triol	Others	Ketone compounds	C23H26O5	383.19	327.12	382.178	[M+H]+	2	-	-	31170.9	37072	38428.9	36541.7	37147.1	37388.2	38957.2	33688.2	32168.8	-
YC512118	Oleamide (9-Octadecenamide)	Lipids	Free fatty acids	C18H35NO	282.28	247.24	281.272	[M+H]+	1	301-02-0	C19670	116036	119454	114826	80274.7	91660.6	88059.5	84633.9	79217.7	91496.7	-
Yaap002576	p-Coumaric acid-4-O-glucoside	Phenolic acids	Phenolic acids	C15H18O8	327.11	147.04	326.1	[M+H]+	2	117405-48-8	C06739	177848	206538	188758	210680	160035	115133	214784	227055	277661	-
Yacp000453	3-hydroxy-1-methylpyrrolidin-2-one*	Alkaloids	Pyrrole alkaloids	C5H9NO2	116.07	70.06	115.063	[M+H]+	1	132996-63-5	-	4.37273e+06	4.32726e+06	4.54337e+06	3.12111e+06	2.78115e+06	2.8972e+06	6.20977e+06	5.7454e+06	5.92541e+06	-
Yalp000545	N-Methyl-L-proline*	Amino acids and derivatives	Amino acids and derivatives	C6H11NO2	130.09	84.08	129.079	[M+H]+	1	475-11-6	C22223	4.41227e+06	4.40734e+06	4.38507e+06	5.90096e+06	5.444e+06	5.07448e+06	6.41369e+06	5.03235e+06	5.36386e+06	-
Yalp002838	4-methoxy-5-hydroxymethylcoumarin	Lignans and Coumarins	Coumarins	C11H10O4	207.07	91.05	206.058	[M+H]+	2	-	-	913745	1.20198e+06	781513	934159	760841	1.07863e+06	878610	1.39079e+06	1.42057e+06	-
Zahp007439	3,4-Methylenedioxycinnamaldehyde	Others	Aldehyde compounds	C10H8O3	177.05	149.02	176.047	[M+H]+	3	58095-77-5	-	39481.7	29176.9	34754.4	37407.5	51632.4	34591.6	33015.2	36342.5	34409.6	-
Zahp011321	N-Isobutyl Decanamide	Alkaloids	Alkaloids	C14H29NO	228.23	228.24	227.225	[M+H]+	3	73785-31-6	-	19816.1	17683.3	23365	16001.2	19768.8	16508	17007	34619.1	18368.2	-
Zahp011689	2,2-dimethylchromene-6-carboxylic acid*	Others	Others	C12H12O3	205.09	149.02	204.079	[M+H]+	1	34818-56-9	-	4.04644e+06	4.05828e+06	4.18486e+06	4.28488e+06	4.05071e+06	4.18765e+06	4.26818e+06	4.23019e+06	4.17142e+06	-
Zahp012577	Octadecadienamide	Alkaloids	Alkaloids	C18H33NO	280.26	81.07	279.256	[M+H]+	1	-	-	1.27738e+06	1.3224e+06	1.29883e+06	1.11893e+06	1.11245e+06	1.11293e+06	1.01036e+06	907027	974250	-
Zajp000573	N-(4-oxopentyl)-acetamide	Alkaloids	Alkaloids	C7H13NO2	144.1	84.08	143.095	[M+H]+	2	-	-	568575	527474	580771	927224	754615	780652	682015	665313	713079	-
Zalp003512	methyl 5-caffeoylquinate*	Phenolic acids	Phenolic acids	C17H20O9	369.12	177.06	368.111	[M+H]+	1	-	-	36944.2	35569.7	45237.5	32840.2	23260	37635.1	87560.2	90279.7	82231	-
Zasp102439	m-Aminophenylacetylene	Alkaloids	Alkaloids	C8H7N	118.06	91.05	117.058	[M+H]+	1	54060-30-9	-	340914	295632	413193	269688	309657	351702	256744	255905	250295	-
Zazp002547	cyclo-(Gly-Phe)	Amino acids and derivatives	Amino acids and derivatives	C11H12N2O2	205.1	146.06	204.09	[M+H]+	1	10125-07-2	-	1.91955e+07	1.98814e+07	2.27938e+07	1.47716e+07	1.49787e+07	1.25385e+07	1.55252e+07	1.52327e+07	1.51138e+07	-
Zbpp001992	Isorhamnetin-3-O-Glucoside*	Flavonoids	Flavonols	C22H22O12	479.12	317.07	478.111	[M+H]+	1	5041-82-7	C22589	68895.4	38083.9	30823.4	36230.9	76146.4	18136.2	68895.4	56167.4	21754.5	-
Zbqp000579	3-(Pyrazol-1-yl)-L-alanine	Amino acids and derivatives	Amino acids and derivatives	C6H9N3O2	156.08	110.07	155.07	[M+H]+	1	2734-48-7	-	2.2117e+06	2.08472e+06	2.23258e+06	1.84116e+06	1.70272e+06	1.79844e+06	2.43123e+06	2.61403e+06	2.70628e+06	-
Zbsp003249	Orientin-6-C-arabinoside	Flavonoids	Flavones	C26H28O15	581.15	443.1	580.143	[M+H]+	1	-	-	45808.8	60120.4	30073	45814.1	41515.3	44377.6	45819.5	65148.2	71578.1	-
Zbsp003798	Vitexin-2''-O-glucoside	Flavonoids	Flavones	C27H30O15	595.16	313.07	594.159	[M+H]+	1	61360-94-9	C04024	65725.1	57334.1	48918.6	79134.6	42166.4	57240.6	67470.1	129736	62345.9	ko00944
Zbsp004301	Quercetin-7-O-rutinoside*	Flavonoids	Flavonols	C27H30O16	611.16	303.05	610.153	[M+H]+	1	147714-62-3	-	9907.92	26562.4	15185.4	17975.8	60699.4	57514.8	21787.9	41336	25168.8	-
Zbsp004404	Acacetin-6-C-glucoside	Flavonoids	Flavones	C22H22O10	447.13	297.08	446.121	[M+H]+	1	-	-	174035	128269	157698	340479	133651	286228	121465	143119	219142	-
Zbsp004450	3'-O-Methyltricetin-7-O-glucoside	Flavonoids	Flavones	C22H22O12	479.12	317.07	478.111	[M+H]+	1	-	-	32640.4	20353.8	18135.9	25364.9	18138.4	52544.4	34453.1	59790.4	61584.9	-
Zbsp004510	Isoorientin 7,3'-dimethyl ether*	Flavonoids	Flavones	C23H24O11	477.14	327.09	476.132	[M+H]+	1	-	-	76691.5	87913	82313.2	9192.27	44897.2	32113.7	59859.2	49941.7	28542.7	-
Zbsp004522	Isoscoparin-5-O-(6'''-p-coumaroyl)-glucopyranoside	Flavonoids	Flavones	C37H38O18	771.21	433.11	770.206	[M+H]+	1	-	-	95394	82302.2	170227	181280	129058	112541	121577	139727	141522	-
Zbsp004650	Tricin-5-O-Glucoside	Flavonoids	Flavones	C23H24O12	493.13	331.08	492.127	[M+H]+	1	32769-00-9	-	830105	897410	996456	972340	882347	2.32269e+06	1.21441e+06	956683	1.2072e+06	-
Zbsp004707	Chrysoeriol-7-O-rutinoside*	Flavonoids	Flavones	C28H32O15	609.18	301.07	608.174	[M+H]+	1	-	-	661425	647717	544854	712435	742731	727456	833942	918375	844040	-
Zbsp004834	Isoscoparin-2''-O-(6'''-p-coumaroyl)-glucopyranoside	Flavonoids	Flavones	C37H38O18	771.21	463.12	770.206	[M+H]+	3	-	-	4984.62	9097.29	15592.8	3601.19	7472.95	8393.19	28569.3	22769.2	23962.2	-
Zbzp000519	Retronecine	Alkaloids	Pyrrole alkaloids	C8H13NO2	156.1	110.07	155.095	[M+H]+	2	480-85-3	C06177	2.07299e+06	2.20611e+06	2.22821e+06	1.71819e+06	1.76452e+06	1.76375e+06	1.1801e+06	2.68069e+06	2.55587e+06	ko00960,ko01110
Zbzp002804	N-Feruloylagmatine	Alkaloids	Phenolamine	C15H22N4O3	307.18	177.06	306.169	[M+H]+	3	-	C18325	33560	30653	11682.8	40867.8	38652.9	27729.8	28641.5	36117	44386.8	ko00999,ko01100,ko01110
Zbzp003763	11-methoxy viburtinal	Terpenoids	Monoterpenoids	C10H8O3	177.05	134.04	176.047	[M+H]+	3	-	-	307805	334040	329799	359449	424578	236561	351688	314561	403121	-
Zbzp004703	Isovitexin-4'-O-(6''-feruloyl)glucoside	Flavonoids	Flavones	C37H38O18	771.21	433.11	770.206	[M+H]+	3	-	-	21219.8	13695.9	15216.6	11782.8	12175.1	15180	41062.6	30633.2	26261.7	-
Zmbp000449	Epigoitrin	Others	Others	C5H7NOS	130.03	70.07	129.025	[M+H]+	2	1072-93-1	-	68730	66465.2	73745.7	75519.2	78409.8	93019.8	81769.6	125055	121170	-
Zmcp001750	Eleutheroside B1	Lignans and Coumarins	Coumarins	C17H20O10	385.11	223.06	384.106	[M+H]+	3	16845-16-2	-	8761.25	7305.01	18979	29193.8	23659.8	23678.5	17519.8	17056.9	24816	-
Zmcp102201	Senkyunolide B*	Others	Lactones	C12H12O3	205.09	149.02	204.079	[M+H]+	1	93236-67-0	C09921	4.41515e+06	4.51172e+06	4.47783e+06	4.72184e+06	4.38949e+06	4.5057e+06	4.64517e+06	4.32736e+06	4.34638e+06	-
Zmcp102202	Senkyunolide C*	Others	Lactones	C12H12O3	205.09	149.02	204.079	[M+H]+	1	-	-	4.37958e+06	4.49726e+06	4.36138e+06	4.67374e+06	4.36932e+06	4.28885e+06	4.73611e+06	4.45867e+06	4.40223e+06	-
Zmdp000292	Arginine methyl ester*	Amino acids and derivatives	Amino acids and derivatives	C7H16N4O2	189.14	70.07	188.127	[M+H]+	3	-	-	198390	259314	332677	205464	153553	218181	401476	404166	414341	-
Zmdp000441	3-(Allylsulphinyl)-L-alanine; Alliin	Amino acids and derivatives	Amino acids and derivatives	C6H11NO3S	178.05	88.04	177.046	[M+H]+	3	17795-26-5	C08265	304519	388089	443018	264150	438489	378141	511961	361894	286461	-
Zmdp000917	δ-Guanidinovaleric acid	Organic acids	Organic acids	C6H13N3O2	160.11	114.04	159.101	[M+H]+	3	462-93-1	-	234315	134050	249696	289208	213415	189305	245042	267660	265994	-
Zmdp000972	S-Methyl-L-cysteine	Amino acids and derivatives	Amino acids and derivatives	C4H9NO2S	136.04	91.05	135.035	[M+H]+	3	1187-84-4	C22040	492998	537012	502376	454286	409776	438000	518405	528974	563978	ko02010
Zmdp001647	γ-Glutamyl-L-valine	Amino acids and derivatives	Amino acids and derivatives	C10H18N2O5	247.13	184.1	246.122	[M+H]+	1	-	-	26925.8	12312.1	25379.5	23496.1	17898.7	28195.4	38027.1	20785	22336.8	-
Zmgp004060	paratensein-7-O-glucoside	Flavonoids	Isoflavones	C22H22O11	463.12	301.07	462.116	[M+H]+	2	-	-	350957	261217	274037	350737	315702	950268	222792	335080	391447	-
Zmgp004297	7-(4-Hydroxyphenyl)-1-phenyl-4-hepten-3-one	Others	Ketone compounds	C19H20O2	281.15	107.05	280.146	[M+H]+	3	100667-52-5	-	57403.5	34055.8	55063.5	62977.1	80616.6	71641.2	66444.4	63018.9	47293.7	-
Zmhp003514	6,7,8-Tetrahydroxy-5-methoxyflavone*	Flavonoids	Flavones	C16H12O6	301.07	286.05	300.063	[M+H]+	1	-	-	21693.6	15064.7	19284	15644.9	22280.2	11713.2	18678.5	25926.4	17473.9	-
Zmjp000182	N-Monomethyl-L-arginine*	Amino acids and derivatives	Amino acids and derivatives	C7H16N4O2	189.13	70.07	188.127	[M+H]+	3	17035-90-4	C03884	254863	250155	213936	159434	166585	181901	449418	423094	414341	-
Zmjp000966	Vidarabine	Nucleotides and derivatives	Nucleotides and derivatives	C10H13N5O4	268.11	136.06	267.097	[M+H]+	1	5536-17-4	-	3.70649e+07	4.10713e+07	3.99881e+07	3.72088e+07	3.99777e+07	3.68122e+07	4.51155e+07	3.8411e+07	4.67533e+07	-
Zmjp003291	Vitexin-2''-O-galactoside*	Flavonoids	Flavones	C27H30O15	595.17	433.12	594.159	[M+H]+	1	-	-	99425.1	118030	104573	51403.7	107930	46605.6	113006	104465	65139.4	-
Zmjp004795	5,6,7-Trihydroxy-8-methoxyflavone*	Flavonoids	Flavones	C16H12O6	301.07	286.05	300.063	[M+H]+	1	-	-	14464.8	17493	16859.8	17584.9	16290.4	14639.4	14079.1	17140.3	6577.28	-
Zmkp000654	Vicine	Alkaloids	Alkaloids	C10H16O7N4	305.11	143.06	304.102	[M+H]+	3	152-93-2	C08437	126321	141287	159866	125754	125738	86467.5	110162	127487	123116	-
Zmlp003063	Luteolin 7-rutinoside-4'-O-Rhamnoside*	Flavonoids	Flavones	C33H40O19	741.23	433.12	740.216	[M+H]+	3	-	-	11834.5	5845.76	7401.82	16060.5	13313.8	18975.8	10357.8	7531.53	8764.26	-
Zmmp000606	4-hydroxy-L-Isoleucine	Amino acids and derivatives	Amino acids and derivatives	C6H13NO3	148.1	84.08	147.089	[M+H]+	2	1219387-79-7	-	2.17827e+07	2.04142e+07	2.11992e+07	2.83937e+07	2.66667e+07	2.96402e+07	2.74742e+07	2.47565e+07	2.41176e+07	-
Zmmp000635	(2S)-2-amino-4-methyl-4-pentenoic acid*	Amino acids and derivatives	Amino acids and derivatives	C6H11NO2	130.09	84.08	129.079	[M+H]+	1	-	-	4.23614e+06	4.19918e+06	4.66378e+06	5.64052e+06	4.972e+06	5.19731e+06	6.15244e+06	5.35412e+06	6.11652e+06	-
Zmmp001941	2-amino-4-hydroxy-3-((3,4,5-trihydroxytetrahydro-2H-pyran-2-yl)oxy)butanoic acid	Amino acids and derivatives	Amino acids and derivatives	C9H17NO8	268.1	136.06	267.095	[M+H]+	3	-	-	3.80379e+07	4.18327e+07	4.15737e+07	4.05171e+07	3.58414e+07	3.53215e+07	4.42786e+07	4.3316e+07	4.40032e+07	-
Zmmp002106	4-methyl-1,5,2,3-dioxadiazinan-2-amine	Nucleotides and derivatives	Nucleotides and derivatives	C3H9N3O2	120.08	77.04	119.07	[M+H]+	3	-	-	1.69472e+06	1.49603e+06	1.42173e+06	1.04022e+06	1.08185e+06	1.03532e+06	1.84314e+06	1.45469e+06	1.86502e+06	-
Zmmp002946	(3-(carboxyamino)-2-methylpropanoyl)phenylalanine	Amino acids and derivatives	Amino acids and derivatives	C14H18N2O5	295.13	120.08	294.122	[M+H]+	1	-	-	57026.9	37199.9	47110.9	36027.9	53308.4	33539.4	88038.1	108064	94924.5	-
Zmmp003443	γ-Glu-Trp	Amino acids and derivatives	Amino acids and derivatives	C16H19N3O5	334.14	188.07	333.132	[M+H]+	1	66471-20-3	-	382133	369252	343571	131694	115936	95899.6	239072	188717	264808	-
Zmmp003747	Glu-Val-Leu	Amino acids and derivatives	Amino acids and derivatives	C16H29N3O6	360.21	231.17	359.206	[M+H]+	3	-	-	300222	259116	258182	473133	622373	494513	211277	254011	181392	-
Zmmp004587	Glutamyl-Leucyl-Leucine	Amino acids and derivatives	Amino acids and derivatives	C17H31N3O6	374.23	245.19	373.221	[M+H]+	3	-	-	9941.43	4974.93	6782.78	9944.43	13558.8	19872.9	18217.7	25424.3	14904.9	-
Zmpp001726	Epinephrine	Alkaloids	Alkaloids	C9H13NO3	184.1	124.07	183.089	[M+H]+	3	51-43-4	C00788	63860	54186	62098.9	58043.6	67729.6	50316.4	52256.6	26374.9	52245.8	ko00350,ko01100
Zmsp001773	9-Arabinosyladenine*	Nucleotides and derivatives	Nucleotides and derivatives	C10H13N5O4	268.11	136.07	267.097	[M+H]+	1	-	-	3.80329e+07	4.19158e+07	3.96187e+07	3.9582e+07	4.3017e+07	3.40539e+07	4.68771e+07	3.99791e+07	4.30738e+07	-
Zmsp009001	2-hydroxy-3-{[3,4,5-trihydroxy-6-({[3,4,5-trihydroxy-6-(hydroxymethyl)oxan-2-yl]oxy}methyl)oxan-2-yl]oxy}propyl octadeca-9,12-dienoate	Others	Others	C33H58O14	679.39	263.24	678.383	[M+H]+	3	-	-	10266.8	12559.9	4021.99	4064.64	11390.5	8041.74	9128.44	8036.49	12183.2	-
Zmtp102902	α-Hydrojuglone glucoside	Quinones	Quinones	C16H18O8	339.11	177.05	338.1	[M+H]+	1	-	-	1.73499e+06	1.27848e+06	1.88151e+06	1776491	1.98349e+06	1.18697e+06	2.07365e+06	1.42379e+06	1.28489e+06	-
Zmxp002867	Chrysoeriol-5,7-di-O-glucoside	Flavonoids	Flavones	C28H32O16	625.17	301.07	624.169	[M+H]+	3	-	-	32501.5	20120.3	18576.3	27891.3	27855.3	30034.2	29407	18612.3	21688.3	-
Zmyp000878	Crotonoside; 2-Hydroxyadenosine	Nucleotides and derivatives	Nucleotides and derivatives	C10H13N5O5	284.1	152.06	283.092	[M+H]+	1	1818-71-9	C08432	3.00368e+06	2.8099e+06	2.41695e+06	2.69601e+06	2.4369e+06	2.4827e+06	4.17179e+06	2.98255e+06	2.82141e+06	-
Zmyp004317	(3,4,5-trihydroxytetrahydro-2H-pyran-2-yl)methyl (E)-3-(4-hydroxy-3-methoxyphenyl)acrylate	Phenolic acids	Phenolic acids	C16H18O8	339.1	177.05	338.1	[M+H]+	3	-	-	901734	1.33081e+06	1.32761e+06	2.58892e+06	1.80276e+06	2.08779e+06	1.55944e+06	1.92858e+06	1.98254e+06	-
Zmzp000145	Trimethyllysine	Amino acids and derivatives	Amino acids and derivatives	C9H20N2O2	189.16	84.08	188.153	[M+H]+	3	23284-33-5	C03793	724334	750646	686873	440631	471929	436227	987843	894895	901169	ko00310,ko01100
Zmzp110302	Callicarpone	Terpenoids	Ditepenoids	C20H28O4	333.21	315.2	332.199	[M+H]+	3	-	-	36709.1	60177.3	39482.5	20932.5	28549.3	33156.1	39268.4	53675.6	46379.7	-
lcsp012679	Linolenoylethanolamine	Others	Others	C20H35NO2	322.274	62.0599	321.267	[M+H]+	3	-	-	23402.1	22259.3	22005.2	14894.3	11931.5	12738.1	14342.5	14458.6	11985.2	-
mws0005	Tryptamine	Alkaloids	Plumerane	C10H12N2	161.11	144.08	160.1	[M+H]+	3	61-54-1	C00398	157773	123346	144457	36506.8	43136.3	64478.1	92926.8	63388	55494.2	ko00380,ko00901,ko01100,ko01110
mws0018	Spermine	Alkaloids	Alkaloids	C10H26N4	203.22	84.08	202.216	[M+H]+	3	71-44-3	C00750	722526	781494	927877	1.27653e+06	1.20705e+06	874282	1.00994e+06	1.1218e+06	1.08104e+06	ko00330,ko00410,ko00480,ko00770,ko01100,ko01240
mws0047	Apigenin-7-O-neohesperidoside (Rhoifolin)	Flavonoids	Flavones	C27H30O14	579.17	271.06	578.164	[M+H]+	3	17306-46-6	C12627	95192	100683	89701	148626	181775	210427	471314	192602	263032	ko00944
mws0103	Indole-3-carboxaldehyde	Alkaloids	Plumerane	C9H7NO	146.06	91.05	145.053	[M+H]+	3	487-89-8	C08493	74220	64418.9	127100	58025.8	40620.9	71531.6	61618.5	75566.1	52628.8	-
mws0126	LysoPC 18:0	Lipids	LPC	C26H54NO7P	524.37	184.07	523.364	[M+H]+	1	19420-57-6	-	8.08632e+06	8.18347e+06	8.0177e+06	4.5701e+06	4.16593e+06	4.28182e+06	6.06543e+06	5.7575e+06	5.75268e+06	-
mws0133	Nicotinamide	Others	Vitamin	C6H6N2O	123.06	80.05	122.048	[M+H]+	3	98-92-0	C00153	45482.1	35483.9	41031	55136.4	31231.3	33413.6	36719.9	39647.7	41708.8	ko00760,ko01100,ko01240
mws0224	DL-Methionine	Amino acids and derivatives	Amino acids and derivatives	C5H11NO2S	150.06	61.01	149.051	[M+H]+	3	59-51-8	C01733	549224	557676	560949	515366	479615	460303	705115	672812	706655	-
mws0227	L-Leucine*	Amino acids and derivatives	Amino acids and derivatives	C6H13NO2	132.1	86.1	131.095	[M+H]+	1	61-90-5	C00123	924607	1.22031e+06	1.06042e+06	1.08121e+06	1.19827e+06	857260	1.59879e+06	1.29165e+06	1.30759e+06	ko00280,ko00290,ko00966,ko00970,ko01100,ko01110,ko01210,ko01230,ko02010
mws0232	Riboflavin (Vitamin B2)	Others	Vitamin	C17H20N4O6	377.15	243.09	376.138	[M+H]+	1	83-88-5	C00255	19323.7	35666.9	29571.8	13483.5	23784.9	14886.4	17948	26169.6	26783.9	ko00740,ko01100,ko01110,ko01240,ko02010
mws0250	L-Tyrosine*	Amino acids and derivatives	Amino acids and derivatives	C9H11NO3	182.08	136.08	181.074	[M+H]+	1	60-18-4	C00082	1.26612e+06	1.43919e+06	1.32606e+06	1.29614e+06	1.32919e+06	997241	1.9727e+06	1.64058e+06	1.63087e+06	ko00130,ko00261,ko00350,ko00360,ko00400,ko00460,ko00730,ko00940,ko00950,ko00965,ko00966,ko00970,ko00999,ko01100,ko01110,ko01210,ko01230,ko01240
mws0254	L-Histidine	Amino acids and derivatives	Amino acids and derivatives	C6H9N3O2	156.08	110.07	155.07	[M+H]+	1	71-00-1	C00135	6.62957e+06	6.09461e+06	6.17455e+06	4.90642e+06	4.34299e+06	4.60214e+06	6.95629e+06	7.66553e+06	6.99265e+06	ko00340,ko00410,ko00470,ko00970,ko01100,ko01110,ko01230,ko02010
mws0255	Cytosine	Nucleotides and derivatives	Nucleotides and derivatives	C4H5N3O	112.05	95.02	111.043	[M+H]+	3	71-30-7	C00380	298059	291285	305959	346559	311611	331842	280114	299157	277829	ko00240,ko01100,ko01232
mws0256	L-Valine	Amino acids and derivatives	Amino acids and derivatives	C5H11NO2	118.09	72.08	117.079	[M+H]+	1	72-18-4	C00183	5.20627e+06	5.20358e+06	4.81323e+06	5.2822e+06	4.53443e+06	4.86452e+06	5.73569e+06	6.13205e+06	5.89312e+06	ko00280,ko00290,ko00460,ko00770,ko00966,ko00970,ko01100,ko01110,ko01210,ko01230,ko01240,ko02010
mws0258	L-Isoleucine*	Amino acids and derivatives	Amino acids and derivatives	C6H13NO2	132.1	86	131.095	[M+H]+	1	73-32-5	C00407	1.21172e+07	1.16426e+07	1.19145e+07	9.44406e+06	9.51243e+06	8.84763e+06	1.11157e+07	1.07613e+07	1.12959e+07	ko00280,ko00290,ko00460,ko00960,ko00966,ko00970,ko01100,ko01110,ko01210,ko01230,ko02010
mws0260	L-Arginine	Amino acids and derivatives	Amino acids and derivatives	C6H14N4O2	175.12	116.07	174.112	[M+H]+	1	74-79-3	C00062	3.03338e+06	3.22338e+06	2.7448e+06	2.6281e+06	2.42759e+06	2.29177e+06	4.31411e+06	4.06332e+06	4.48308e+06	ko00220,ko00261,ko00330,ko00470,ko00970,ko01100,ko01110,ko01230,ko02010,ko04148
mws0289	LysoPE 18:1*	Lipids	LPE	C23H46NO7P	480.31	339.29	479.301	[M+H]+	3	89576-29-4	-	4.35875e+06	4.39724e+06	4.16062e+06	3.34824e+06	3.25089e+06	3.13372e+06	5.2903e+06	5.21198e+06	5.33279e+06	-
mws0567	4-Guanidinobutyric acid	Organic acids	Organic acids	C5H11N3O2	146.09	87.04	145.085	[M+H]+	1	463-00-3	C01035	4.1529e+06	3.74368e+06	4.32339e+06	5.80463e+06	4.72585e+06	5.3537e+06	3.99273e+06	3.73185e+06	4.12711e+06	ko00330,ko01100
mws0572	5-Methylcytosine	Nucleotides and derivatives	Nucleotides and derivatives	C5H7N3O	126.07	109.04	125.059	[M+H]+	3	554-01-8	C02376	34038.8	46122.1	30383.1	36253.6	23533.9	35876.2	40509.9	36000.7	53231.7	ko00240,ko01100
mws0629	L-Aspartyl-L-Phenylalanine	Amino acids and derivatives	Amino acids and derivatives	C13H16N2O5	281.11	166.09	280.106	[M+H]+	3	13433-09-5	-	103012	78132.3	98941	111325	108339	94786.9	76030.8	64691.9	89568.7	-
mws0677	N-Acetyl-5-hydroxytryptamine	Alkaloids	Plumerane	C12H14N2O2	219.11	160.08	218.106	[M+H]+	3	1210-83-9	C00978	51022	87193.6	47978.5	49670.4	33086.3	43607.6	69915	43126.5	71734.3	ko00380,ko01100,ko01110
mws0736	N-Glycyl-L-leucine*	Amino acids and derivatives	Amino acids and derivatives	C8H16N2O3	189.12	86.1	188.116	[M+H]+	3	869-19-2	C02155	56548	61029.8	78484.3	38206.7	53295.3	46167.1	72686.3	50642.7	82350.8	-
mws0983	N-Oleoylethanolamine	Alkaloids	Alkaloids	C20H39NO2	326.31	62.06	325.298	[M+H]+	3	111-58-0	C20792	183012	171269	170819	83932.8	84022	89962.6	123821	116540	102311	-
mws1035	Kaempferol-3-O-robinoside-7-O-rhamnoside (Robinin)*	Flavonoids	Flavonols	C33H40O19	741.22	433.11	740.216	[M+H]+	3	301-19-9	C10178	7400.99	7401.82	5923.82	16282.7	22181.8	11845.2	16352.2	16558.5	5928.5	-
mws1078	Anthranilic Acid	Phenolic acids	Phenolic acids	C7H7NO2	138.06	92.05	137.048	[M+H]+	3	118-92-3	C00108	83312.8	121515	76174.3	105857	79664.4	85346.7	136559	93082.3	83525.4	ko00380,ko00400,ko00996,ko00999,ko01100,ko01110,ko01230
mws1195	p-Coumaric acid methyl ester	Phenolic acids	Phenolic acids	C10H10O3	179.07	147.04	178.063	[M+H]+	3	19367-38-5	-	16066.4	30252.2	27622.5	29281.6	27606.3	28943.7	51182.3	31044.1	42706.4	-
mws1292	Isoschaftoside	Flavonoids	Flavones	C26H28O14	565.16	409.09	564.148	[M+H]+	1	52012-29-0	-	679409	543638	704912	530016	729969	605888	785076	780653	486579	-
mws1299	Luteolin-8-C-glucoside (Orientin)	Flavonoids	Flavones	C21H20O11	449.11	299.05	448.101	[M+H]+	1	28608-75-5	C10114	16166.3	14711.3	25297.5	8427.6	14558.4	8172.3	21469.7	16179.6	17983.8	-
mws1337	D-Pantothenic Acid	Others	Vitamin	C9H17NO5	220.12	90.05	219.111	[M+H]+	1	79-83-4	C00864	5.89264e+06	5.41786e+06	5.64486e+06	6.82131e+06	5.42013e+06	5.42833e+06	5.21286e+06	3.88832e+06	5.22225e+06	ko00410,ko00770,ko01100,ko01110,ko01240
mws1346	L-Homoglutamic acid*	Amino acids and derivatives	Amino acids and derivatives	C6H11NO4	162.08	98.06	161.069	[M+H]+	3	542-32-5	C00956	372915	339864	371787	435516	436715	372605	542341	560055	445144	ko00300,ko00310,ko01100,ko01110,ko01210,ko01230
mws1375	Nicotianamine	Alkaloids	Alkaloids	C12H21N3O6	304.15	185.09	303.143	[M+H]+	1	34441-14-0	C05324	1.33038e+06	1.38172e+06	1.48925e+06	1.23624e+06	1.14116e+06	1.12289e+06	2.2083e+06	1.99093e+06	2.0416e+06	ko00270,ko00999,ko01100,ko01110
mws1526	Sweroside	Terpenoids	Monoterpenoids	C16H22O9	359.13	197.08	358.126	[M+H]+	3	14215-86-2	C17071	13623.1	35632.8	18576.3	17048.3	19098.9	29256.5	41640.4	26363.6	36940.3	-
mws1546	Gentiopicroside	Terpenoids	Monoterpenoids	C16H20O9	357.12	149.06	356.111	[M+H]+	3	20831-76-9	C09782	24807.5	31049.8	35030.8	19346.4	14791.8	25300.7	20438.3	27903.4	32733.9	ko00902,ko01110
mws1565	Geniposide	Terpenoids	Monoterpenoids	C17H24O10	389.14	209.08	388.137	[M+H]+	3	24512-63-8	C09781	94827.5	52541.8	61297.3	71512	61286.8	42907.7	49623.3	48046.9	36991	-
mws1587	L-Norleucine*	Amino acids and derivatives	Amino acids and derivatives	C6H13NO2	132.1	86.1	131.095	[M+H]+	1	327-57-1	C01933	1.25509e+07	1.24206e+07	1.30191e+07	9.55043e+06	9.35285e+06	9.45907e+06	1.33538e+07	1.14003e+07	1.30956e+07	-
mws1715	Cordycepin (3'-Deoxyadenosine)*	Nucleotides and derivatives	Nucleotides and derivatives	C10H13N5O3	252.11	136.06	251.102	[M+H]+	1	73-03-0	C08431	72306.6	60580.1	91574.4	76370.6	69442	78338.8	125981	125387	119761	-
mws2218	Caffeine	Alkaloids	Alkaloids	C8H10N4O2	195.09	83.06	194.08	[M+H]+	3	58-08-2	C07481	102811	13712.6	32834.2	20528.2	24627.7	8294.53	30165.6	32931	30158.3	ko00232,ko01100,ko01110
mws2608	N-Acetyl-D-galactosamine	Others	Saccharides	C8H15NO6	222.1	84.05	221.09	[M+H]+	3	1811-31-0	C01132	358559	308814	324734	386609	365272	285777	336615	401242	428658	ko00052,ko00520,ko01100,ko01250
mws3133	N-Acetyl-L-hydroxyproline	Amino acids and derivatives	Amino acids and derivatives	C7H11NO4	174.08	86.06	173.069	[M+H]+	3	33996-33-7	-	252501	283700	284758	383828	383007	345128	338858	314401	339632	-
mws4052	1-Aminocyclopropane-1-carboxylic acid	Amino acids and derivatives	Amino acids and derivatives	C4H7NO2	102.06	56.05	101.048	[M+H]+	3	22059-21-8	C01234	361722	357216	370681	472194	490539	427991	409905	357216	435810	ko00270,ko01100,ko01110
mws4516	Pyroglutamic acid	Amino acids and derivatives	Amino acids and derivatives	C5H7NO3	130.05	84.05	129.043	[M+H]+	1	4042-36-8	-	7.0421e+06	5.63016e+06	6.54172e+06	9.20258e+06	7.50729e+06	7.51494e+06	7.50493e+06	7.75838e+06	9.35804e+06	-
mws5041	L-Glycyl-L-isoleucine*	Amino acids and derivatives	Amino acids and derivatives	C8H16N2O3	189.12	86.1	188.116	[M+H]+	3	19461-38-2	-	62178.8	58482.1	57349.7	39680.9	56075.7	44673	63928.9	59104.8	86062.3	-
mws5042	L-Glycyl-L-phenylalanine*	Amino acids and derivatives	Amino acids and derivatives	C11H14N2O3	223.11	120.09	222.1	[M+H]+	3	721-66-4	-	63237.6	57836.6	63263.5	44127.8	72006.9	36952.9	67886.6	58182.9	54898.9	-
pma0461	14,15-Dehydrocrepenynic acid	Lipids	Free fatty acids	C18H28O2	277.22	93.07	276.209	[M+H]+	3	4154-44-3	-	128349	120468	101095	67757.4	72442.4	69400.9	122489	124649	127098	-
pma0948	Phenylethanolamine	Alkaloids	Alkaloids	C8H11NO	138.09	120.08	137.084	[M+H]+	3	7568-93-6	C02735	74815.4	44339.1	65818.8	45329.6	40715.4	36689.3	135286	133822	144536	-
pma1303	LysoPC 16:2*	Lipids	LPC	C24H46NO7P	492.31	184.07	491.301	[M+H]+	1	-	-	164823	213098	190711	204809	208575	196977	255702	231353	211278	-
pma1751	N-(beta-D-Glucosyl)nicotinate*	Others	Vitamin	C12H15NO7	286.09	124.04	285.085	[M+H]+	3	-	-	625691	698046	848827	773007	784881	707264	943758	1.08664e+06	658205	-
pma2987	Histidinol	Alkaloids	Alkaloids	C6H11N3O	142.1	124.09	141.09	[M+H]+	3	501-28-0	C00860	3.61832e+06	3.61498e+06	3.69631e+06	5.11958e+06	5.18822e+06	5.36477e+06	4.69174e+06	4.11312e+06	4.45892e+06	ko00340,ko01100,ko01110,ko01230
pma3101	Nicotinate D-ribonucleoside	Others	Vitamin	C11H14NO6+	256.08	124.04	256.082	[M]+	3	17720-18-2	C05841	2.74919e+06	3.27106e+06	2.67304e+06	3.19838e+06	3.05247e+06	2.96974e+06	3.00076e+06	2.90164e+06	3.18051e+06	ko00760,ko01100
pma3649	5-Aminolevulinic Acid	Alkaloids	Alkaloids	C5H9NO3	132.07	86.06	131.058	[M+H]+	3	106-60-5	C00430	688761	908159	837465	804618	951708	618597	1.19742e+06	971485	1.15725e+06	ko00260,ko00860,ko01100,ko01110,ko01240,ko02010
pma3724	1-O-Feruloylquinic acid*	Phenolic acids	Phenolic acids	C17H20O9	369.12	177.05	368.111	[M+H]+	1	-	-	105552	75234.5	72647.5	38385	52083.6	34470.8	141190	123461	125841	-
pmb0034	L-α-Glutamyl-L-Glutamic Acid	Amino acids and derivatives	Amino acids and derivatives	C10H16N2O7	277.1	148.06	276.096	[M+H]+	3	3929-61-1	C01425	81137.3	69899.9	57516	103002	110518	117159	126182	119423	137410	-
pmb0064	DIMBOA glucoside	Alkaloids	Alkaloids	C15H19NO10	374.11	198.08	373.101	[M+H]+	3	18607-79-9	C04831	1.98071e+07	2.09546e+07	1.97676e+07	1.56011e+07	1.43589e+07	1.4157e+07	1.11271e+07	1.39366e+07	1.74936e+07	ko00402,ko00999,ko01100,ko01110
pmb0296	1-Oleoyl-Sn-Glycerol	Lipids	Glycerol ester	C21H40O4	357.3	265.25	356.293	[M+H]+	1	129784-87-8	-	204266	204495	185624	270968	273526	273376	310972	299703	316062	-
pmb0374	2-Aminopurine	Nucleotides and derivatives	Nucleotides and derivatives	C5H5N5	136.06	119.04	135.054	[M+H]+	1	452-06-2	-	2.97303e+06	3.07803e+06	2.19735e+06	3.09096e+06	1.85077e+06	3.17615e+06	3.66001e+06	3.25446e+06	3.01514e+06	-
pmb0464	L-Aspartic acid-O-diglucoside	Amino acids and derivatives	Amino acids and derivatives	C16H27NO14	458.15	116.03	457.143	[M+H]+	3	-	-	751389	762995	807714	574743	591426	603686	1.06568e+06	920088	1.16439e+06	-
pmb0468	N-Formyl-L-Methionine	Amino acids and derivatives	Amino acids and derivatives	C6H11NO3S	178.05	161.03	177.046	[M+H]+	3	4289-98-9	C03145	258812	276547	234109	113400	118943	141652	140970	140560	121091	ko00270
pmb0490	p-Coumaroylputrescine	Alkaloids	Phenolamine	C13H18N2O2	235.14	147.04	234.137	[M+H]+	3	34136-53-3	C18326	244681	239706	244650	60676.4	67637.9	53334.7	183018	119962	144016	ko00330,ko01100
pmb0492	N',N'',N'''-p-Coumaroyl-cinnamoyl-caffeoyl spermidine	Alkaloids	Phenolamine	C34H37N3O6	584.28	325	583.268	[M+H]+	3	-	-	26216.7	23072	30526.1	24114.5	10493	20970.5	38791.1	42195.1	68130.5	-
pmb0530	Nicotinic acid adenine dinucleotide	Nucleotides and derivatives	Nucleotides and derivatives	C21H27N7O14P2	664.12	136.06	663.109	[M+H]+	1	53-84-9	C00003	117274	90201.7	102308	127586	139836	129707	142079	130688	201229	ko00190,ko00730,ko00760,ko01100,ko01240,ko04148
pmb0532	Inosine 5'-monophosphate	Nucleotides and derivatives	Nucleotides and derivatives	C10H13N4O8P	349.05	137.05	348.047	[M+H]+	3	131-99-7	C00130	32986.9	54075.9	37221	35043.5	54593.1	43978.7	54085.5	38314.5	61954.5	ko00230,ko01100,ko01110,ko01232,ko01240
pmb0678	Vitexin-7-O-(6''-feruloyl)glucoside	Flavonoids	Flavones	C37H38O18	771.21	177.1	770.206	[M+H]+	3	-	-	125318	82302.2	82313.2	145774	106615	201476	104745	179646	161479	-
pmb0725	Tricin-7-O-(2''-feruloyl)glucoside	Flavonoids	Flavones	C33H32O15	669.18	331.08	668.174	[M+H]+	1	-	-	46679.3	69681.7	34859.4	46732.3	40311.5	43757.4	58532.1	49722.9	56355.3	-
pmb0736	Tricin-7-O-Glucoside*	Flavonoids	Flavones	C23H24O12	493.13	331.08	492.127	[M+H]+	1	32769-01-0	-	815682	923050	924134	984866	673060	1.04733e+06	1.25521e+06	1.12109e+06	1.04786e+06	-
pmb0738	Tricin-7-O-(2''-Sinapoyl)glucoside	Flavonoids	Flavones	C34H34O16	699.19	331.08	698.185	[M+H]+	1	-	-	95241.2	62571.4	86266.8	63527.3	67276.9	54971.9	103197	89595.9	112594	-
pmb0752	3-O-Feruloylquinic acid*	Phenolic acids	Phenolic acids	C17H20O9	369.12	177.05	368.111	[M+H]+	1	1899-29-2	C02572	145302	206906	186399	119244	128822	121985	368720	257884	287781	-
pmb0764	4-Methyl-5-thiazoleethanol	Others	Others	C6H9NOS	144.05	113.03	143.041	[M+H]+	3	137-00-8	C04294	38713	69686.8	49778.8	43142.8	35383.1	39522.4	59741.8	63388	57520.8	ko00730,ko01100,ko01240
pmb0774	N-Hydroxytryptamine	Alkaloids	Plumerane	C10H12N2O	177.1	160.3	176.095	[M+H]+	3	-	C17203	4.9812e+06	4.90446e+06	4.67056e+06	3.12349e+06	2.78058e+06	2.61881e+06	3.19817e+06	2.95244e+06	3.08091e+06	ko00380,ko01100
pmb0782	Piperidine	Alkaloids	Piperidine alkaloids	C5H11N	86.1	69.07	85.0891	[M+H]+	3	110-89-4	C01746	350989	305139	351015	377932	383461	304846	540728	593437	469360	ko00960
pmb0786	D-Glucosamine	Others	Saccharides	C6H13NO5	180.09	163.06	179.079	[M+H]+	3	3416-24-8	C00329	1.22913e+06	1.37981e+06	1.17119e+06	1.64403e+06	1.27561e+06	1.41612e+06	1.69054e+06	1.52575e+06	1.20657e+06	ko00520,ko01100,ko01250
pmb0789	Pyridoxine-5'-O-glucoside	Others	Vitamin	C14H21NO8	332.13	152.07	331.127	[M+H]+	3	-	C03996	129561	185286	109284	172858	129561	130802	234326	195602	230885	-
pmb0801	4-Pyridoxic acid-O-glucoside	Others	Vitamin	C14H19NO9	346.11	184.06	345.106	[M+H]+	1	-	-	136075	140955	135885	198106	193681	223918	218900	198348	181200	-
pmb0818	Methoxyindoleacetic acid	Alkaloids	Plumerane	C11H11NO3	206.08	145.05	205.074	[M+H]+	3	3471-31-6	C05660	765233	736930	758762	465322	454951	507242	664522	491352	546018	ko00380
pmb0854	LysoPC 18:3	Lipids	LPC	C26H48NO7P	518.32	184.07	517.317	[M+H]+	1	-	-	4.87561e+06	4.506e+06	4.43522e+06	7.54548e+06	8.04983e+06	7.49526e+06	9.13797e+06	8.12431e+06	8.69353e+06	-
pmb0855	LysoPC 16:0	Lipids	LPC	C24H50NO7P	496.34	184.07	495.332	[M+H]+	1	17364-16-8	-	6.11799e+07	6.29263e+07	6.08475e+07	5.83683e+07	5.94858e+07	6.02063e+07	5.8019e+07	5.92409e+07	5.95159e+07	-
pmb0856	LysoPE 18:1(2n isomer)*	Lipids	LPE	C23H46NO7P	480.31	339.29	479.301	[M+H]+	3	-	-	2.81168e+06	2.53544e+06	2.85791e+06	2.18176e+06	2.12131e+06	2.26031e+06	3.37726e+06	3.43991e+06	3.43721e+06	-
pmb0862	LysoPC 12:0	Lipids	LPC	C20H42NO7P	440.28	184.07	439.27	[M+H]+	3	20559-18-6	-	1.62899e+06	1.29114e+06	1.71217e+06	1.75648e+06	1.76434e+06	1.68407e+06	2.3846e+06	2.40399e+06	2.23106e+06	-
pmb0863	LysoPC 16:2(2n isomer)*	Lipids	LPC	C24H46NO7P	492.31	184.07	491.301	[M+H]+	1	-	-	206757	179686	219534	253495	185153	179850	240071	216717	240709	-
pmb0864	LysoPE 14:0*	Lipids	LPE	C19H40NO7P	426.26	285.24	425.254	[M+H]+	1	-	-	6.80503e+06	6.9572e+06	6.87599e+06	5.13771e+06	5.68202e+06	4.80638e+06	7.5747e+06	8.01571e+06	7.8473e+06	-
pmb0865	LysoPC 18:3(2n isomer)	Lipids	LPC	C26H48NO7P	518.32	184.07	517.317	[M+H]+	1	-	-	4.71602e+06	4.2658e+06	4.34234e+06	8.71042e+06	8.04005e+06	7.41343e+06	8.28527e+06	8.28887e+06	8.21873e+06	-
pmb0874	LysoPE 18:2(2n isomer)	Lipids	LPE	C23H44NO7P	478.29	337.27	477.286	[M+H]+	1	-	-	1.81251e+07	1.72598e+07	1.71447e+07	1.82508e+07	1.75751e+07	1.63287e+07	2.11779e+07	1.93363e+07	2.01125e+07	-
pmb0876	LysoPE 16:0	Lipids	LPE	C21H44NO7P	454.29	313.27	453.286	[M+H]+	1	53862-35-4	-	2.90045e+07	2.8361e+07	2.81399e+07	2.30482e+07	2.277e+07	2.20264e+07	2.73082e+07	2.66753e+07	2.63942e+07	-
pmb0880	LysoPE 18:0(2n isomer)	Lipids	LPE	C23H48NO7P	482.32	341.31	481.317	[M+H]+	3	-	-	56727.2	56727.2	59229.9	53396.9	44810.9	42754.7	73394.3	78863.9	72098.8	-
pmb0881	LysoPE 18:2	Lipids	LPE	C23H44NO7P	478.29	337.27	477.286	[M+H]+	1	-	-	1.75622e+07	1.82802e+07	1.7126e+07	2.04004e+07	1.9372e+07	1.913e+07	2.18146e+07	2.12606e+07	2.1474e+07	-
pmb0883	LysoPE 18:0	Lipids	LPE	C23H48NO7P	482.32	341.31	481.317	[M+H]+	3	69747-55-3	-	364317	339343	338921	150188	152296	139953	214795	194734	215613	-
pmb0889	Punicic acid (9Z,11E,13Z-octadecatrienoic acid)	Lipids	Free fatty acids	C18H30O2	279.23	95.09	278.225	[M+H]+	3	544-72-9	C08364	1.44887e+06	1.48408e+06	1.44604e+06	822419	789592	759328	1.25718e+06	1.17061e+06	1.24686e+06	-
pmb0891	Cis-Zeatin-7-N-glucoside*	Alkaloids	Alkaloids	C16H23N5O6	382.17	220.12	381.165	[M+H]+	1	38165-56-9	C16443	2.79639e+06	3.35932e+06	2.8788e+06	2.45481e+06	2.39746e+06	1.75272e+06	1.69588e+06	1.46839e+06	2.48503e+06	ko00908,ko01110
pmb0962	L-Lysine-Butanoic Acid	Amino acids and derivatives	Amino acids and derivatives	C10H22N2O4	235.17	118.09	234.158	[M+H]+	3	80407-71-2	-	357328	260353	289781	465210	338216	361588	417098	311103	381795	-
pmb0964	Isopentenyladenine-7-N-glucoside	Nucleotides and derivatives	Nucleotides and derivatives	C16H23N5O5	366.18	204.12	365.17	[M+H]+	3	-	-	2.44862e+06	2.37798e+06	2.39099e+06	1.43404e+06	2.4258e+06	2.27758e+06	2.80475e+06	1.41749e+06	2.87195e+06	-
pmb0981	Adenosine 5'-monophosphate	Nucleotides and derivatives	Nucleotides and derivatives	C10H14N5O7P	348.07	136.06	347.063	[M+H]+	3	61-19-8	C00020	414934	369735	381109	479506	408205	541812	544596	485535	657714	ko00230,ko00908,ko01100,ko01110,ko01232,ko01240
pmb0998	Guanosine 5'-monophosphate	Nucleotides and derivatives	Nucleotides and derivatives	C10H14N5O8P	364.07	152.06	363.058	[M+H]+	3	85-32-5	C00144	18053.5	20802.9	27073.5	18623	11289.5	25172.8	22563.5	28595.9	28170.6	ko00230,ko01100,ko01232
pmb1096	Indole	Alkaloids	Plumerane	C8H7N	118.07	91.05	117.058	[M+H]+	1	120-72-9	C00463	248137	198821	241664	245794	219104	235136	233012	188408	196355	ko00380,ko00400,ko00402,ko00999,ko01100,ko01110
pmb1207	O-Feruloyl 3-hydroxycoumarin	Lignans and Coumarins	Coumarins	C19H14O6	339.09	177.05	338.079	[M+H]+	1	-	-	573411	487752	484796	488137	688657	352606	732552	388746	441796	-
pmb1574	9,12-Octadecadien-6-Ynoic Acid	Lipids	Free fatty acids	C18H28O2	277.22	93.07	276.209	[M+H]+	3	61481-29-6	-	114536	107997	116689	72676.1	53203.6	55679.6	104487	118295	115072	-
pmb1650	Octadeca-11E,13E,15Z-trienoic acid	Lipids	Free fatty acids	C18H30O2	279.23	149.13	278.225	[M+H]+	3	25575-00-2	-	3.97991e+07	4.05148e+07	4.09165e+07	3.93573e+07	3.96677e+07	3.85741e+07	3.97893e+07	4.1217e+07	4.10829e+07	-
pmb1754	O-Phosphocholine	Alkaloids	Alkaloids	C5H15NO4P+	184.07	125	184.073	[M]+	3	107-73-3	C00588	357295	216279	179292	191006	266731	247510	366088	257361	307313	ko00564,ko01100
pmb1912	10-Formyltetrahydrofolic Acid	Alkaloids	Alkaloids	C20H23N7O7	474.17	327.12	473.166	[M+H]+	1	2800-34-2	C00234	2.62064e+06	2.2581e+06	2.56438e+06	5.14475e+06	4.87617e+06	5.41403e+06	4.73212e+06	3.8291e+06	4.21488e+06	ko00670,ko00970,ko01100,ko01200,ko01240
pmb2165	LysoPC 10:0	Lipids	LPC	C18H38NO7P	412.25	184.07	411.239	[M+H]+	3	22248-63-1	-	262893	265142	282210	336462	301622	333275	479928	459927	421186	-
pmb2221	4-Hydroxysphinganine; Phytosphingosine	Lipids	Sphingolipids	C18H39NO3	318.3	60.04	317.293	[M+H]+	1	554-62-1	C12144	3.79925e+06	4.32856e+06	3.96414e+06	2.03299e+06	1.86552e+06	2.21351e+06	3.03671e+06	3.05829e+06	3.18414e+06	ko00600,ko01100
pmb2228	LysoPC 19:0	Lipids	LPC	C27H56NO7P	538.39	184.07	537.379	[M+H]+	3	108273-88-7	-	324972	262574	277774	615450	564409	588244	1.41487e+06	1.48778e+06	1.4782e+06	-
pmb2260	LysoPC 15:1	Lipids	LPC	C23H46NO7P	480.31	184.07	479.301	[M+H]+	1	-	-	294226	271244	278698	394280	389040	390397	419069	399360	405638	-
pmb2319	LysoPC 15:0*	Lipids	LPC	C23H48NO7P	482.32	184.07	481.317	[M+H]+	1	108273-89-8	-	1.39426e+06	1.36786e+06	1.34118e+06	1.14528e+06	1.19174e+06	1.1095e+06	1.33335e+06	1.34249e+06	1.31095e+06	-
pmb2406	LysoPC 17:0*	Lipids	LPC	C25H52NO7P	510.36	184.07	509.348	[M+H]+	1	50930-23-9	-	527529	513544	538755	304118	298363	305813	404572	413822	395145	-
pmc0066	2'-Deoxyinosine-5'-monophosphate	Nucleotides and derivatives	Nucleotides and derivatives	C10H13N4O7P	333.06	137.05	332.052	[M+H]+	3	3393-18-8	C06196	5.13915e+06	5.54734e+06	6.52598e+06	5.79648e+06	5.63004e+06	5.74014e+06	5.32521e+06	5.28393e+06	5.39091e+06	ko00230,ko01232
pmc0281	Ribosyladenosine	Nucleotides and derivatives	Nucleotides and derivatives	C15H21N5O8	400.15	136.06	399.139	[M+H]+	3	-	-	224543	170866	211598	188120	159915	181264	159456	182758	180028	-
pmc0682	4-Aminoindole	Alkaloids	Plumerane	C8H8N2	133.08	116.05	132.069	[M+H]+	3	5192-23-4	-	15596.9	37419.4	24953.4	25708.8	23398.1	19338.6	14040.4	22316.9	15124.1	-
pmd0130	LysoPC 14:0	Lipids	LPC	C22H46NO7P	468.31	184.07	467.301	[M+H]+	1	20559-16-4	-	5.00872e+07	4.99882e+07	4.89289e+07	4.73499e+07	4.95337e+07	4.66994e+07	4.91393e+07	5.10154e+07	5.06264e+07	-
pmd0132	LysoPC 16:0(2n isomer)	Lipids	LPC	C24H50NO7P	496.34	184.07	495.332	[M+H]+	1	-	-	5.66306e+07	5.72001e+07	5.77602e+07	4.72521e+07	5.07851e+07	4.75892e+07	5.63045e+07	5.74043e+07	5.75198e+07	-
pmd0136	LysoPC 18:0(2n isomer)	Lipids	LPC	C26H54NO7P	524.37	184.07	523.364	[M+H]+	1	-	-	2.65571e+06	2.6743e+06	2.72367e+06	1.47472e+06	1.51168e+06	1.44426e+06	1.97798e+06	1.93553e+06	1.92294e+06	-
pmd0146	LysoPC 20:2(2n isomer)	Lipids	LPC	C28H54NO7P	548.37	184.07	547.364	[M+H]+	3	-	-	123485	116510	120443	80379.8	84306.4	79116.8	112827	107280	104745	-
pmd0147	LysoPC 20:2	Lipids	LPC	C28H54NO7P	548.37	184.07	547.364	[M+H]+	3	-	-	117443	114461	122704	81764.2	87864.9	83898.9	109526	112425	107859	-
pmd0160	LysoPE 16:0(2n isomer)	Lipids	LPE	C21H44NO7P	454.29	313.27	453.286	[M+H]+	3	-	-	2.82381e+07	2.77202e+07	2.87808e+07	2.1437e+07	2.30586e+07	2.07615e+07	2.5906e+07	2.53403e+07	2.5297e+07	-
pmd0209	Sesamin	Lignans and Coumarins	Lignans	C20H18O6	355.12	135.04	354.11	[M+H]+	3	607-80-7	C10882	79666.8	91046.8	76848.8	103860	91069.9	111844	98461.1	105644	97806	-
pme0006	L-Proline*	Amino acids and derivatives	Amino acids and derivatives	C5H9NO2	116.07	70.07	115.063	[M+H]+	1	147-85-3	C00148	6.07455e+06	6.8257e+06	6.54948e+06	4.67541e+06	4.65156e+06	4.64139e+06	9.66386e+06	9.40633e+06	9.24872e+06	ko00330,ko00332,ko00470,ko00970,ko01100,ko01110,ko01230,ko02010
pme0021	L-Phenylalanine	Amino acids and derivatives	Amino acids and derivatives	C9H11NO2	166.09	120.08	165.079	[M+H]+	1	63-91-2	C00079	2.61994e+07	2.48485e+07	2.55275e+07	1.81393e+07	1.72396e+07	1.71804e+07	2.70418e+07	2.55316e+07	2.78726e+07	ko00360,ko00400,ko00460,ko00470,ko00940,ko00960,ko00966,ko00970,ko00996,ko00999,ko01100,ko01110,ko01210,ko01230,ko02010
pme0026	L-Lysine	Amino acids and derivatives	Amino acids and derivatives	C6H14N2O2	147.11	84.08	146.106	[M+H]+	1	56-87-1	C00047	3.93054e+06	4.12026e+06	3.95131e+06	3.31421e+06	3.23574e+06	3.37257e+06	4.80363e+06	4.93945e+06	4.80475e+06	ko00300,ko00310,ko00470,ko00780,ko00960,ko00970,ko01100,ko01110,ko01210,ko01230,ko02010
pme0120	5-Aminovaleric acid	Organic acids	Organic acids	C5H11NO2	118.09	101.06	117.079	[M+H]+	3	660-88-8	C00431	21431.9	32897.3	22543.5	37204	26102	24928.6	44812.3	38087.2	28321.1	ko00310,ko00330,ko00470,ko01100
pme0122	N6-Acetyl-L-lysine	Amino acids and derivatives	Amino acids and derivatives	C8H16N2O3	189.12	126.09	188.116	[M+H]+	3	692-04-6	C02727	92386.5	73225.6	80050.5	42825.2	75489	79149.4	83955.1	86754	86843	ko00310,ko01100
pme0124	L-Glycyl-L-proline	Amino acids and derivatives	Amino acids and derivatives	C7H12N2O3	173.09	116.07	172.085	[M+H]+	3	704-15-4	-	27049.5	32488.4	36457.1	13620.8	23670	16909.5	46233	35847.7	58572.1	-
pme0193	L-Glutamine	Amino acids and derivatives	Amino acids and derivatives	C5H10N2O3	147.08	84.04	146.069	[M+H]+	1	56-85-9	C00064	4.37421e+06	4.59348e+06	4.07806e+06	3.77625e+06	3.41605e+06	3.9729e+06	5.33797e+06	5.30133e+06	5.34922e+06	ko00220,ko00230,ko00240,ko00250,ko00470,ko00630,ko00750,ko00910,ko00970,ko01100,ko01230,ko01232,ko01240,ko02010
pme0230	Adenosine*	Nucleotides and derivatives	Nucleotides and derivatives	C10H13N5O4	268.1	136.06	267.097	[M+H]+	1	58-61-7	C00212	3.85739e+07	4.57897e+07	3.7789e+07	3.96324e+07	4.34571e+07	4.01504e+07	4.39049e+07	4.38016e+07	4.93564e+07	ko00230,ko01100,ko01232,ko02010
pme0241	Benzoic acid	Phenolic acids	Phenolic acids	C7H6O2	123.04	79.05	122.037	[M+H]+	3	65-85-0	C00180	136324	71425.3	125760	178276	146710	170973	123024	85479.8	96989.2	ko00996,ko01100,ko01110
pme0274	6-Aminocaproic acid	Organic acids	Organic acids	C6H13NO2	132.1	69.07	131.095	[M+H]+	3	60-32-2	C02378	159233	161704	159608	89513.4	165076	123310	157503	198487	168205	ko01100
pme0295	4-Acetamidobutyric acid	Organic acids	Organic acids	C6H11NO3	146.08	86.06	145.074	[M+H]+	3	3025-96-5	C02946	1.42603e+06	1.23856e+06	1.57876e+06	1.74435e+06	1.66203e+06	1.62611e+06	1.33009e+06	1.12635e+06	1.05016e+06	ko00330,ko01100
pme0368	Apigenin-7-O-rutinoside (Isorhoifolin)	Flavonoids	Flavones	C27H30O14	579.17	271.06	578.164	[M+H]+	1	552-57-8	-	168900	167064	111992	378279	280919	465504	297403	460089	529636	-
pme0490	Nicotinic acid (Vitamin B3)	Others	Vitamin	C6H5NO2	124.04	78.03	123.032	[M+H]+	3	59-67-6	C00253	171431	197144	151375	237453	191787	77966.3	277965	329611	218755	ko00760,ko00960,ko01100,ko01110,ko01240
pme1014	Menatetrenone (Vitamin K2)	Others	Vitamin	C31H40O2	445.31	341.28	444.303	[M+H]+	3	11032-49-8	-	81339.1	76897.8	90837.4	107641	75212.9	104123	162494	90037.8	173082	-
pme1109	Guanine	Nucleotides and derivatives	Nucleotides and derivatives	C5H5N5O	152.06	135.03	151.049	[M+H]+	1	73-40-5	C00242	38337.8	40498.5	47368.5	62030.7	63482.5	74398.3	45049	37209.1	38559	ko00230,ko01100,ko01232
pme1173	Allopurinol	Nucleotides and derivatives	Nucleotides and derivatives	C5H4N4O	137.05	110.03	136.038	[M+H]+	3	315-30-0	-	41290.8	47428.6	35044.8	40469.2	40513.2	45231.2	107537	76830.2	84067.1	-
pme1178	Guanosine	Nucleotides and derivatives	Nucleotides and derivatives	C10H13N5O5	284.1	152.06	283.092	[M+H]+	1	118-00-3	C00387	1.75984e+06	1.56201e+06	1.73983e+06	2.46441e+06	1.55334e+06	1.83848e+06	2.1958e+06	2.39347e+06	2.10843e+06	ko00230,ko01100,ko01232,ko02010
pme1184	2'-Deoxyguanosine	Nucleotides and derivatives	Nucleotides and derivatives	C10H13N5O4	268.1	152.06	267.097	[M+H]+	3	961-07-9	C00330	15015.9	25387.6	28516.6	33545.9	32083.7	44837.6	57434.6	47691.8	45675.4	ko00230,ko01100,ko01232,ko02010
pme1210	L-Methionine	Amino acids and derivatives	Amino acids and derivatives	C5H11NO2S	150.06	61.01	149.051	[M+H]+	1	63-68-3	C00073	339314	325714	332513	322950	298766	251610	432974	483561	545819	ko00270,ko00470,ko00966,ko00970,ko00999,ko01100,ko01110,ko01210,ko01230,ko01240,ko04148,ko04980
pme1261	D-Panthenol	Others	Vitamin	C9H19NO4	206.14	76.08	205.131	[M+H]+	3	81-13-0	C05944	61008.6	62703	56041.9	66875.8	81997.6	75348.7	52530.4	54218.2	38695.6	ko00770
pme1286	S-(5'-Adenosy)-L-homocysteine	Amino acids and derivatives	Amino acids and derivatives	C14H20N6O5S	385.13	250	384.122	[M+H]+	1	979-92-0	C00021	30033	32576	26758.2	40156.4	37050.3	37338.9	42476.8	51625.4	50036.4	ko00270,ko01100,ko01230,ko01240
pme1383	Pyridoxine	Others	Vitamin	C8H11NO3	170.08	134.06	169.074	[M+H]+	1	65-23-6	C00314	103744	122878	90213.5	143155	93604.3	115419	255956	261479	326612	ko00750,ko01100,ko01240
pme1439	p-Coumaric acid	Phenolic acids	Phenolic acids	C9H8O3	165.05	119.05	164.047	[M+H]+	3	501-98-4	C00811	220800	244361	241107	166703	327530	170292	403641	200921	224682	ko00130,ko00350,ko00940,ko00950,ko01100,ko01110
pme1474	5'-Deoxy-5'-(methylthio)adenosine	Nucleotides and derivatives	Nucleotides and derivatives	C11H15N5O3S	298.1	136.06	297.09	[M+H]+	1	2457-80-9	C00170	295392	360834	387218	295672	215693	167370	711105	737346	665443	ko00270,ko00908,ko01100
pme1651	Indole-3-acetic acid (IAA)	Alkaloids	Plumerane	C10H9NO2	176.07	130.07	175.063	[M+H]+	3	87-51-4	C00954	3.63324e+06	3.33653e+06	3.88491e+06	3.30751e+06	3.21514e+06	3.6467e+06	2.95586e+06	2.9535e+06	3.2026e+06	ko00380,ko01100,ko04075
pme1738	3-Carbamyl-1-methylpyridinium;(1-Methylnicotinamide)	Alkaloids	Pyridine alkaloids	C7H9N2O	138.08	94.07	137.071	[M+H]+	3	1005-24-9	C02918	2.79334e+06	2.48305e+06	2.40773e+06	1.63314e+06	1.58617e+06	1.73867e+06	5.76891e+06	5.93424e+06	5.63052e+06	ko00760,ko01100
pme2024	Serotonin; 5-Hydroxytryptamine	Alkaloids	Plumerane	C10H12N2O	177.1	160.08	176.095	[M+H]+	3	50-67-9	C00780	5.89895e+06	5.67285e+06	5.66626e+06	3.01934e+06	3.45947e+06	2.84499e+06	3.44458e+06	2.9829e+06	3.51909e+06	ko00380,ko01100,ko01110
pme2122	Histamine	Alkaloids	Alkaloids	C5H9N3	112.09	95.06	111.08	[M+H]+	3	51-45-6	C00388	225136	214471	242137	259240	245849	234324	235363	227539	230615	ko00340,ko01100,ko01110
pme2266	Biotin	Others	Vitamin	C10H16N2O3S	245.1	227.08	244.088	[M+H]+	3	58-85-5	C00120	124523	114505	158965	94860	114927	101624	66713.3	108261	87322.8	ko00780,ko01100,ko01240,ko02010
pme2268	Trigonelline	Alkaloids	Pyridine alkaloids	C7H7NO2	138.06	94.07	137.048	[M+H]+	1	535-83-1	C01004	2.33092e+06	2.13369e+06	2.33975e+06	1.43959e+06	1.59502e+06	1.43102e+06	5.40523e+06	4.97382e+06	5.17062e+06	ko00960
pme2596	4-Pyridoxic acid	Others	Vitamin	C8H9NO4	184.06	148.04	183.053	[M+H]+	1	82-82-6	C00847	492809	501636	474672	675118	577567	618073	514365	386783	408408	ko00750,ko01100
pme2679	L-Allo-isoleucine	Amino acids and derivatives	Amino acids and derivatives	C6H13NO2	132.1	86.1	131.095	[M+H]+	3	1509-34-8	C21096	1.69302e+06	2.04717e+06	1.77927e+06	948307	1.57147e+06	1.54875e+06	1.46886e+06	1.89189e+06	2.11307e+06	-
pme2828	4-Nitrophenol	Others	Others	C6H5NO3	140.03	98.96	139.027	[M+H]+	3	100-02-7	C00870	1.35501e+07	1.6378e+07	1.38246e+07	1.21783e+07	7.71278e+06	1.20008e+07	7.61158e+06	1.16389e+07	9.44105e+06	-
pme3009	trans-Aconitic acid	Organic acids	Organic acids	C6H6O6	175.02	98.98	174.016	[M+H]+	3	4023-65-8	C02341	151622	133846	127736	175112	138472	106692	158706	156128	77198.7	ko00660,ko01100
pme3017	2-Aminoisobutyric acid	Organic acids	Organic acids	C4H9NO2	104.07	58.07	103.063	[M+H]+	2	62-57-7	C03665	1.20654e+07	1.17242e+07	1.13629e+07	6.79443e+06	5.91253e+06	5.75267e+06	7.98202e+06	8.74749e+06	8.10386e+06	-
pme3033	N,N-Dimethylglycine*	Amino acids and derivatives	Amino acids and derivatives	C4H9NO2	104.07	58.07	103.063	[M+H]+	2	1118-68-9	C01026	1.19569e+07	1.09971e+07	1.09504e+07	6.47004e+06	5.44736e+06	6.07487e+06	8.04126e+06	8.28719e+06	8.41125e+06	ko00260,ko01100
pme3184	2'-Deoxyadenosine-5'-monophosphate	Nucleotides and derivatives	Nucleotides and derivatives	C10H14N5O6P	332.08	136.06	331.068	[M+H]+	3	653-63-4	C00360	63097.5	50697	58591.5	38672.8	46632.9	22541.5	103652	72787.8	47443.9	ko00230,ko01100,ko01232
pme3337	Succinyladenosine	Nucleotides and derivatives	Nucleotides and derivatives	C14H17N5O8	384.12	252.07	383.108	[M+H]+	1	4542-23-8	-	1.08603e+06	903663	875437	772974	858077	812584	869196	879590	800634	-
pme3732	Cytidine	Nucleotides and derivatives	Nucleotides and derivatives	C9H13N3O5	244.09	112.05	243.085	[M+H]+	3	65-46-3	C00475	643920	530501	536571	611932	575655	645357	631980	651710	581075	ko00240,ko01100,ko01232,ko02010
pme3961	2'-Deoxyadenosine*	Nucleotides and derivatives	Nucleotides and derivatives	C10H13N5O3	252.11	136.06	251.102	[M+H]+	1	958-09-8	C00559	95602.3	85615.1	89810.3	147753	147753	211435	204309	214529	199402	ko00230,ko01100,ko01232,ko02010
pme3967	2-(Dimethylamino)guanosine	Nucleotides and derivatives	Nucleotides and derivatives	C12H17N5O5	312.13	180.09	311.123	[M+H]+	3	2140-67-2	C74036	16869.1	10547.5	26128.7	20322.8	7674.33	14400.2	12466	30748.4	15803.9	-
pmf0085	9,19-Cyclolanost-24-en-3-ol (Cycloartenol)	Terpenoids	Triterpene	C30H50O	427.39	345.32	426.386	[M+H]+	3	469-38-5	C01902	530985	544472	544780	540823	535498	521153	544028	556647	537306	ko00100,ko01100,ko01110
pmf0395	Oleic acid	Lipids	Free fatty acids	C18H34O2	283.26	121.1	282.256	[M+H]+	3	112-80-1	C00712	81734.6	68302.4	72260.2	57560.1	60958.6	57756.2	62722.4	53420.2	67414.4	ko00061,ko00073,ko01040
pmf0440	4-MethoxycinnaMaldehyde	Others	Aldehyde compounds	C10H10O2	163.08	91.05	162.068	[M+H]+	3	1963-36-6	C10475	39045.7	53212.2	47499.5	50986.1	52092.3	47483.3	42250	37772.1	27877.5	-
pmp000097	Guvacoline	Alkaloids	Piperidine alkaloids	C7H11NO2	142.09	124.07	141.079	[M+H]+	3	495-19-2	C16821	46108.6	46704.2	62136	74751.5	81227.5	86644.2	84043	45533.5	62725.2	-
pmp000413	Genistein-8-C-glucoside	Flavonoids	Isoflavones	C21H20O10	433.11	283.06	432.106	[M+H]+	2	66026-80-0	C10420	355408	277476	341560	76419.4	70727.6	47317.9	152324	150988	108935	-
pmp000579	Diosmetin-7-O-galactoside	Flavonoids	Flavones	C22H22O11	463.12	301.07	462.116	[M+H]+	1	-	-	455120	418262	623382	214860	286857	381669	232544	346242	369387	-
pmp000608	Aurantio-obtusin-6-O-Glucoside	Quinones	Anthraquinone	C23H24O12	493.13	331.08	492.127	[M+H]+	3	129025-96-3	C10303	905422	1.01219e+06	975389	1.21816e+06	739179	1.48955e+06	1.04628e+06	1.2667e+06	1.37317e+06	-
pmp001080	Diosmetin-7-O-Neohesperidoside (Neodiosmin)*	Flavonoids	Flavones	C28H32O15	609.18	301.07	608.174	[M+H]+	1	38665-01-9	-	111880	130525	184765	120064	140521	125132	142234	150992	113237	-
pmp001198	6-Deoxyfagomine	Alkaloids	Piperidine alkaloids	C6H13NO2	132.1	57.03	131.095	[M+H]+	1	197449-09-5	-	275977	328971	275866	217957	193505	221430	301075	290607	308823	-
pmp001230	Senkyunolide M	Others	Lactones	C16H22O4	279.16	121.03	278.152	[M+H]+	3	146986-60-9	-	6.4829e+06	6.24576e+06	6.45177e+06	6.70987e+06	6.48712e+06	6.55232e+06	6.62569e+06	6.6234e+06	6.82776e+06	-
pmp001251	LysoPC 18:2(2n isomer)	Lipids	LPC	C26H50NO7P	520.34	184.07	519.332	[M+H]+	1	-	-	4.26329e+07	4.37583e+07	4.36362e+07	4.21835e+07	4.35727e+07	4.25931e+07	4.26316e+07	4.41129e+07	4.72218e+07	-
pmp001264	Hexadecylsphingosine	Lipids	Sphingolipids	C16H35NO2	274.27	256.27	273.267	[M+H]+	1	-	-	697951	578370	773546	659593	762885	672525	952437	897806	1.0294e+06	-
pmp001270	LysoPC 16:1*	Lipids	LPC	C24H48NO7P	494.32	184.07	493.317	[M+H]+	1	76790-27-7	-	2.5893e+06	2.58501e+06	2.49301e+06	2.3399e+06	2.36333e+06	2.26626e+06	3.23029e+06	2.93548e+06	3.28577e+06	-
pmp001273	LysoPC 18:2	Lipids	LPC	C26H50NO7P	520.34	184.07	519.332	[M+H]+	1	-	-	4.01969e+07	1.07844e+08	4.01516e+07	4.21485e+07	4.32708e+07	1.09583e+08	4.33311e+07	4.10203e+07	4.10648e+07	-
pmp001281	LysoPC 18:1	Lipids	LPC	C26H52NO7P	522.36	184.07	521.348	[M+H]+	1	-	-	3.88876e+07	3.78262e+07	3.90819e+07	2.9183e+07	3.15818e+07	2.7565e+07	5.08955e+07	4.98866e+07	5.1644e+07	-
pmp001284	Monopalmitin*	Lipids	Glycerol ester	C19H38O4	331.28	313.27	330.277	[M+H]+	1	542-44-9	-	60473.6	65294.8	65445.3	82518.4	95625.7	82615.2	69057.6	53258.1	58367.3	-
pmp001287	N-Benzylmethylene isomethylamine	Alkaloids	Alkaloids	C8H9N	120.08	103.05	119.073	[M+H]+	1	-	-	1.21302e+06	1.24642e+06	1.21386e+06	931776	873160	785875	1.44246e+06	1.15841e+06	1.23696e+06	-
zjbp120812	Scutebarbolide C*	Terpenoids	Ditepenoids	C22H32O8	425.22	365.19	424.21	[M+H]+	3	-	-	5.79277e+06	6.0297e+06	5.65249e+06	6.04862e+06	6.00257e+06	6.37731e+06	5.9845e+06	6.11723e+06	6.02683e+06	-
zjgp122326	Pyridine-4-formyl-O-β-D-glucopyranoside*	Others	Others	C12H15NO7	286.09	124.04	285.085	[M+H]+	3	-	-	588759	470618	498915	484881	338583	385123	402114	385070	381734	-
HX1340	epiloliolide	Others	Others	C11H16O3	197.12	133.1	196.11	[M+H]+	1	-	-	3822.46	3822.46	30863.1	23992.6	19112.3	68201	20996.7	22100.4	22968.6	-
Lahp004470	5,7,3',4',5'-Pentahydroxyflavan-7-gallate	Flavonoids	Other Flavonoids	C22H18O10	443.1	139.04	442.09	[M+H]+	2	-	-	61026.3	30831.9	29010.9	28986.9	23576.6	34429.4	25389.4	18125.9	19931.9	-
Lmsp004166	Quercetin-3-O-glucoside-7-O-rhamnoside*	Flavonoids	Flavonols	C27H30O16	611.16	303.05	610.153	[M+H]+	1	-	-	5521.07	12710	12024.9	52109.3	72078.4	46732.8	22769.4	48523	34153.8	-
MWStz475	Apigenin 6,8-di-C-alpha-L-arabinopyranoside*	Flavonoids	Flavones	C25H26O13	535.15	499.13	534.137	[M+H]+	1	73140-47-3	-	185884	167109	199053	82277.6	122049	57514.8	105165	100170	115019	-
Qaxp004714	Sibiricose A1	Phenolic acids	Phenolic acids	C34H42O19	755.24	207.07	754.232	[M+H]+	2	139726-40-2	-	13562.8	13667.5	25435.2	33950.2	2712.56	2712.56	32219.9	24033.1	24388.3	-
Zbzp003271	Isovitexin-7-O-glucoside(Saponarin)*	Flavonoids	Flavones	C27H30O15	595.17	433.11	594.159	[M+H]+	1	20310-89-8	C08064	21915.1	36320.5	16875.1	16498.2	3299.64	3299.64	20248.1	30335.6	26966.1	-
Zmxp004480	Chrysoeriol-7-O-gentiobioside	Flavonoids	Flavones	C28H32O16	625.18	301.07	624.169	[M+H]+	3	-	-	49032.8	23214.3	25318.3	50646.3	58521.8	14231.7	26900.3	33228.3	18984.3	-
mws1660	Schaftoside	Flavonoids	Flavones	C26H28O14	565.16	529.13	564.148	[M+H]+	1	51938-32-0	C10181	1248.63	1248.63	15814.5	11073	20260	16169.6	17146.8	14562.9	12480.5	-
pma0214	6-C-Methylquercetin-3-O-glucoside	Flavonoids	Flavonols	C22H22O12	479	317.1	478.111	[M+H]+	3	-	-	16325.6	19953.9	16323.4	30797.9	21763.9	30806.4	42541.8	27183.4	30797.9	-
pme1228	5-Hydroxy-L-tryptophan	Amino acids and derivatives	Amino acids and derivatives	C11H12N2O3	221.09	204.07	220.085	[M+H]+	3	4350-09-8	C00643	86147.1	51608.9	81630.4	79799.9	78902.7	68622.3	59005.4	65665.9	69317.4	ko00380,ko01100
pmp000233	Swertiajaponin	Flavonoids	Flavones	C22H22O11	463.12	313.07	462.116	[M+H]+	1	6980-25-2	C10187	36265.9	47148.9	27198.4	18698.7	10887.4	19232.8	32640.4	41675.4	32608.9	-
pmp000878	Swertisin	Flavonoids	Flavones	C22H22O10	447.13	411.11	446.121	[M+H]+	1	6991-10-2	C17835	48955.1	58026.9	58010.9	106860	81584.6	96020.4	45329.6	30806.4	70639.9	-
Lacp003427	Grasshopper ketone	Terpenoids	Monoterpenoids	C13H20O3	225.15	123.12	224.141	[M+H]+	3	-	-	1904.39	1904.39	1904.39	15982.6	9521.94	13600.7	14937.9	23145.2	19970.6	-
Lakp003115	5-O-β-D-Glucopyranosyl-3-hydrobenzo(b)fu-ran-2-one	Others	Lactones	C14H16O8	313.09	151.04	312.084	[M+H]+	3	-	-	42453.5	46446.3	65496.3	96443.5	75916.1	73220.6	35235	34998	46446.3	-
Lcsp001671	2-oxindole-3-acetic acid	Alkaloids	Plumerane	C10H9NO3	192.06	146.06	191.058	[M+H]+	3	2971-31-5	C22202	4280.9	4280.9	4280.9	21404.5	27323.9	24869.8	40330.2	25558.2	24683.4	ko00380
Lcsp002647	Ile-Trp	Amino acids and derivatives	Amino acids and derivatives	C17H23N3O3	318.18	86.1	317.174	[M+H]+	3	13589-06-5	-	105094	113140	65458.9	154283	183993	156590	50503.9	69219.6	90032.4	-
Lmgp003803	5,7,4'-Trihydroxy-6,8-dimethoxyisoflavone-7-O-galactoside-rhamnose*	Flavonoids	Isoflavones	C29H34O17	655.19	331.08	654.18	[M+H]+	1	-	-	37929.5	52281.8	39522	26129.8	27487.8	27762.3	33962.9	40429.6	39225.8	-
Lmnp002584	Hispidulin-8-C-(2''-O-glucosyl)glucoside	Flavonoids	Flavones	C28H32O16	625.18	463.13	624.169	[M+H]+	3	-	-	2427.19	2427.19	2427.19	22991.1	12136	19460.6	41321.8	70820.6	81430.6	-
Lmzp004885	Tricin (5,7,4'-Trihydroxy-3',5'-dimethoxyflavone)	Flavonoids	Flavones	C17H14O7	331.08	315.05	330.074	[M+H]+	1	520-32-1	C10193	20920.8	20411.3	19174.9	10450.5	14285.8	11288	15467.4	22007	17962.1	-
MWS201424	Ile-Asn	Amino acids and derivatives	Amino acids and derivatives	C10H19N3O4	246.15	86.1	245.138	[M+H]+	3	59652-59-4	-	12517.9	6947.44	14292.9	1389.49	1389.49	1389.49	11579.4	14792.3	14913.7	-
Wadp007230	2,7-Dioxo-pimara-15-en-3,6,19-triol	Terpenoids	Ditepenoids	C20H30O5	351.22	297.19	350.209	[M+H]+	3	-	-	17594.5	22940.2	34188.4	1930.92	1930.92	1930.92	11680.5	10897.7	19089.4	-
Wahlp01697	Methyl 3-oxo-2-phenylpropanoate	Phenolic acids	Phenolic acids	C10H10O3	179.07	91.05	178.063	[M+H]+	2	5894-79-1	-	72027.2	64955.1	73630.3	12991	12991	12991	762605	709597	708397	-
Waptp04899	Jaceosidin-7-O-(6''-O-p-coumaroyl)glucoside-4'-O-glucoside	Flavonoids	Flavones	C38H40O19	801.22	331.08	800.216	[M+H]+	2	-	-	1263.01	1263.01	1263.01	6315.07	9095.54	15148.6	79277.6	79482.1	60547.6	-
Wayp001104	N-(1-Deoxy-1-fructosyl)Tyrosine	Amino acids and derivatives	Amino acids and derivatives	C15H21NO8	344.13	182.08	343.126	[M+H]+	2	-	-	10219.6	15781.7	12404.1	14665.8	10869.7	6317.41	22560.8	15890.8	22691.3	-
Wbjp001581	2-(((3-(2-aminoethyl)indolin-5-yl)oxy)methyl)-6-((3,4-dihydroxybutan-2-yl)oxy)tetrahydro-2H-pyran-3,4,5-triol	Alkaloids	Alkaloids	C20H32N2O8	429.23	160.08	428.216	[M+H]+	3	-	-	26804	40275.6	32377.6	9173.49	8470.42	5003.39	15439.5	22183.7	28771.5	-
Zbqp000676	3-(triazan-2-yl)propyl L-prolinate	Amino acids and derivatives	Amino acids and derivatives	C8H18N4O2	203.15	116.07	202.143	[M+H]+	3	-	-	58247	61866.5	59453.7	9620.08	9620.08	9620.08	70444.4	76051	61055.2	-
Zbsp003941	Tricin-7-O-(2''-O-glucosyl)glucoside*	Flavonoids	Flavones	C29H34O17	655.18	331.08	654.18	[M+H]+	1	-	-	29390.3	27779.3	19617.8	31027.3	34313.3	24497.3	24519.8	24519.8	34323.8	-
Zbsp003971	Chrysoeriol-6-C-glucoside-7-O-glucoside	Flavonoids	Flavones	C28H32O16	625.18	445.11	624.169	[M+H]+	1	-	-	2157.96	2157.96	2157.96	10789.8	16908.8	14170.6	33810.8	28334.6	47800.6	-
Zbsp004060	Apigenin-6-C-xyloside-8-C-arabinoside*	Flavonoids	Flavones	C25H26O13	535.14	481.11	534.137	[M+H]+	1	-	-	227189	170782	215350	69759.3	110784	59034.8	133659	121632	97048.8	-
Zmdp002216	L-γ-Glutamyl-L-leucine	Amino acids and derivatives	Amino acids and derivatives	C11H20N2O5	261.14	86.1	260.137	[M+H]+	1	2566-39-4	-	7146.43	7146.43	7146.43	35732.2	57383.2	39699.1	60078.5	66744.2	53642.9	-
Zmhp004969	4,4,5-Trihydroxy-1,1'-di-2-propenylbiphenyl	Lignans and Coumarins	Lignans	C18H18O3	283.13	121.07	282.126	[M+H]+	3	-	-	17946.8	26469	19127.2	21987.9	33805.3	22000.6	18996.8	16049.2	14646.5	-
pmb0578	Luteolin-7-O-(6''-sinapoyl)glucoside	Flavonoids	Flavones	C32H30O15	655.17	207	654.159	[M+H]+	3	-	-	25177.4	33576.9	57099.5	26417	18528.7	24938.3	44944	38374.1	29419.4	-
pmp000086	1-Feruloyl-sn-glycerol	Phenolic acids	Phenolic acids	C13H16O6	269.1	177.05	268.095	[M+H]+	3	-	-	14488.9	14490.9	12645.7	30776.6	27153.4	12680.9	28970.9	12680.9	16300.9	-
pmp000702	3'-O-D-glucosylgentiopicroside	Terpenoids	Monoterpenoids	C22H30O14	536.2	195.06	518.164	[M+NH4]+	3	-	-	10356.7	8978.96	5845.76	10366	17516.8	7447.68	7305.01	10850.5	11845.2	-
pmp001073	Synephrine	Alkaloids	Alkaloids	C9H13NO2	168.1	150.09	167.095	[M+H]+	3	94-07-5	C04548	40603.5	20828.4	35261.3	51464	19505.3	35173.1	45495.8	39397.1	37181.6	-
zjgp122014	(Z)-6-O-β-D-glucopranosyl-6,7,3',4'-tetrahydroxyaurone*	Flavonoids	Aurones	C21H20O11	449.11	287.06	448.101	[M+H]+	3	-	-	7559.28	7559.28	7559.28	49411.1	51874.7	77258.7	40278.3	63751.2	65275.3	-
Layp005231	Glucosyl-5,3',-dimethoxyluteolinxyloside	Flavonoids	Flavones	C28H32O16	625.17	331.08	624.169	[M+H]+	3	-	-	1933.5	1933.5	13529.9	1933.5	1933.5	9667.51	75822.3	30551.7	68633.7	-
Lmgp004305	5,7,4'-Trihydroxy-6,8-dimethoxyisoflavone-7-O-galactoside-glucose-rhamnose	Flavonoids	Isoflavones	C35H44O21	801.25	493.13	800.237	[M+H]+	3	-	-	1449.97	1449.97	1449.97	9065.87	9058.36	9075.33	19920.9	12680.9	12687.9	-
Wagp003695	N-(Isoferuloyl)-Glutamic Acid	Alkaloids	Phenolamine	C15H17NO7	324.11	177.05	323.101	[M+H]+	3	-	-	17389.5	2848.87	2848.87	15814.5	15809.5	20552.7	23713.2	15812	17389.5	-
Wahp004841	Homoeriodictyol 7-O-glucoside	Flavonoids	Flavanones	C22H24O11	465.14	303.09	464.131	[M+H]+	3	-	-	9624.62	16034.6	17637.1	20364.1	1605.17	1605.17	14434.4	15666.9	10969.6	-
Zbsp004455	Tricin-5,7-O-diglucoside	Flavonoids	Flavones	C29H34O17	655.18	331.08	654.18	[M+H]+	1	-	-	11875.2	1470.8	1470.8	33950.2	18652.4	23764.7	20039.4	32248.4	40726.2	-
Cmqp004365	5-ethylidene-3,4,5,6-tetrahydro-cis-6,8-dimethoxy-1H,8H-pyrano[3,4-c]pyran-1-one	Phenolic acids	Phenolic acids	C12H16O5	241.11	98.97	240.1	[M+H]+	2	130756-28-4	-	41713.5	94776.3	17482.4	3496.49	3496.49	32590.9	25396.4	65550	65254.6	-
MWS20147	Luteolin-3'-O-glucoside*	Flavonoids	Flavones	C21H20O11	449.11	287.06	448.101	[M+H]+	3	5154-41-6	-	40263	61545.6	35021.5	7004.3	7004.3	7004.3	68002.6	50251	55628.4	-
MWS4525	6-O-methylguanine	Nucleotides and derivatives	Nucleotides and derivatives	C6H7N5O	166.07	124.05	165.065	[M+H]+	3	20535-83-5	-	13827.5	13827.5	13827.5	13827.5	13827.5	13827.5	106704	69137.7	97332.9	-
Wadp008871	19-Oxo-pimara-8,11,15-trien-2-ol	Terpenoids	Ditepenoids	C20H28O2	301.21	121.1	300.209	[M+H]+	3	-	-	103433	86963.4	60086.9	111981	124020	109724	60338.1	48890.4	50678.9	-
Wadp009669	pimara-6,8a,15-trien-2,19-diol	Terpenoids	Ditepenoids	C20H30O2	303.23	149.1	302.225	[M+H]+	3	-	-	1792.07	1792.07	1792.07	1792.07	1792.07	1792.07	26585.9	21288.8	25641.9	-
Waptp02740	6-Methoxycoumarin*	Lignans and Coumarins	Coumarins	C10H8O3	177.05	89.04	176.047	[M+H]+	1	-	-	113121	140686	124921	110420	265365	151601	106640	90077.8	67624.5	-
ZbWp002423	N-methylphenylalanine	Amino acids and derivatives	Amino acids and derivatives	C10H13NO2	180.1	120.08	179.095	[M+H]+	3	-	-	2625.71	2625.71	2625.71	2625.71	2625.71	2625.71	13128.6	28786.5	28903.6	-
mws1641	Lumazine	Nucleotides and derivatives	Nucleotides and derivatives	C6H4N4O2	165.04	120.02	164.033	[M+H]+	3	487-21-8	C03212	5447.24	5447.24	5447.24	5447.24	5447.24	5447.24	27236.2	37380	39682.9	-
pmf0472	Apigenin-7-O-(2''-apiosyl)glucoside (Apiin)	Flavonoids	Flavones	C26H28O14	565.16	271.06	564.148	[M+H]+	3	26544-34-3	C04858	2069.67	2069.67	2069.67	2069.67	2069.67	2069.67	10348.3	18999.1	20725.4	ko00944
pmp000509	Maltol	Others	Ketone compounds	C6H6O3	127.04	109.03	126.032	[M+H]+	3	118-71-8	C11918	48759	48759	48759	48759	48759	48759	458748	408323	417872	ko00523,ko01110
pmb0494	Sinapoylputrescine	Alkaloids	Phenolamine	C15H22N2O4	295.17	207.07	294.158	[M+H]+	3	70185-57-8	-	439424	371979	353659	1538.08	1538.08	1538.08	109051	98020.9	106863	-
Ladp002935	3-quinolinecarboxylic acid	Alkaloids	Quinoline alkaloids	C10H7NO3	190.05	144.04	189.043	[M+H]+	3	-	-	1964.42	1964.42	1964.42	9822.1	103741	71923	65312.7	61314.5	107820	-
Lmmp002080	N-(4-Aminobutyl)benzamide	Alkaloids	Alkaloids	C11H16N2O	193.13	105.03	192.126	[M+H]+	3	5692-23-9	-	4469.8	4469.8	4469.8	4469.8	4469.8	4469.8	22349	27307.2	23722.5	-
mws1478	Nicotine	Alkaloids	Pyridine alkaloids	C10H14N2	163.12	130.07	162.116	[M+H]+	3	54-11-5	C00745	51878.5	58627.9	34966	3413.32	3413.32	3413.32	38561.8	17066.6	20357.7	ko00760,ko00960,ko01100,ko01110
pmp001048	Ixoroside	Terpenoids	Monoterpenoids	C16H24O9	361.15	199.1	360.142	[M+H]+	3	58514-30-0	-	2633.64	2633.64	2633.64	2633.64	2633.64	2633.64	17311.8	13168.2	15449.2	-
Hmyp002656	Methyl dioxindole-3-acetate	Alkaloids	Plumerane	C11H11NO4	222.08	130.06	221.069	[M+H]+	3	57061-18-4	-	102129	75263.4	88700.9	37680.4	36291.3	57748.1	52419.7	49370.2	46772.5	-
Lahp004593	Rhamnazin 3-O-β-D-glucopyranoside(Flavoyadorinin A)*	Flavonoids	Flavonols	C23H24O12	493.13	331.08	492.127	[M+H]+	1	20486-38-8	-	1.03322e+06	980608	1.01573e+06	1.00527e+06	951945	1.47402e+06	1.18e+06	1.20684e+06	2.62408e+06	-
Lmhp009464	LysoPE 17:1(2n isomer)	Lipids	LPE	C22H44NO7P	466.29	325.27	465.286	[M+H]+	3	-	-	27280.4	10806	24035.8	17187.5	10381.5	16040.5	20421.9	15579.9	20849.3	-
Wadp008662	7-Oxo-pimara-15-en-3,6,19-triol	Terpenoids	Ditepenoids	C20H32O4	337.24	149.1	336.23	[M+H]+	3	-	-	12652.7	7252.89	13868	19852.7	16547.7	21753.1	21366.9	22864.2	14355.8	-
Waptp00696	1,5-Anhydrofructose	Others	Saccharides	C6H10O5	163.06	69.03	162.053	[M+H]+	2	75414-43-6	C06485	155404	198211	78280.7	357040	194881	133853	118858	140658	143028	-
Wcfp007836	Tetradecyldiethanolamine	Alkaloids	Alkaloids	C18H39NO2	302.3	88.08	301.298	[M+H]+	1	18924-66-8	-	129579	38404.3	134032	107859	119618	75319.2	151672	168040	161688	-
Wbsp001468	Clavatol	Terpenoids	Triterpene	C10H12O3	181.08	145.01	180.079	[M+H]+	2	577-45-7	-	32657	32657	32657	2.36784e+06	213666	1.4693e+06	743771	1.60011e+06	720893	-
zjgp122317	4-O-(2''-O-acetyl-6''-P-coumaroyl-β-D-glucopyranosyl)-P-coumaric acid	Others	Others	C26H26O11	515.15	177.05	514.148	[M+H]+	2	-	-	5142.35	5142.35	5142.35	61221.9	57316	48327.7	25711.7	49913.5	60456	-
Cmmn012461	Dehydroabietic acid	Terpenoids	Ditepenoids	C20H28O2	299.2	299.2	300.209	[M-H]-	3	1740-19-8	C12078	203519	93389.3	254612	151743	173083	107708	261915	178380	272201	-
Cmmn012997	Abietic acid*	Terpenoids	Ditepenoids	C20H30O2	301.22	301.22	302.225	[M-H]-	3	514-10-3	C06087	49713.3	86566.9	96951.8	65461.1	43149.4	59184	153945	171386	160539	ko00904,ko01100,ko01110
Cmmn013378	Levopimaric acid*	Terpenoids	Ditepenoids	C20H30O2	301.22	301.22	302.225	[M-H]-	3	79-54-9	-	416176	201490	200145	434919	422678	449464	374321	335683	344854	-
HJN003	1-O-Sinapoyl-β-D-glucose	Phenolic acids	Phenolic acids	C17H22O10	385.11	223.06	386.121	[M-H]-	1	-	C01175	67377.8	69942	47993.2	41256	34381.8	55004.3	123421	67394.2	78395.5	ko00940,ko01110
HJN110	3-Hydroxylup-20(29)-en-28-oic acid (Betulinic acid)*	Terpenoids	Triterpene	C30H48O3	455.36	455.36	456.36	[M-H]-	3	472-15-1	C08619	69463	504298	196327	38534	170983	70018	202695	119670	302507	-
Hahn000897	picrorhizin	Phenolic acids	Phenolic acids	C20H28O14	491.14	167.03	492.148	[M-H]-	1	60824-10-4	-	111754	119077	127119	110836	121471	144502	112676	142635	152078	-
Hmbn002692	6'-O-Feruloyl-D-sucrose*	Phenolic acids	Phenolic acids	C22H30O14	517.16	175.04	518.164	[M-H]-	1	118230-77-6	-	5.12622e+06	4.80682e+06	4.42407e+06	4.15287e+06	3.23477e+06	7.33366e+06	3.93641e+06	4.25501e+06	5.65525e+06	-
Hmcn000192	Sedoheptulose	Others	Saccharides	C7H14O7	209.07	59.01	210.074	[M-H]-	1	3019-74-7	C02076	135646	195697	157923	249948	194569	187105	191106	199927	186683	ko00030,ko01100
Hmcn002743	Lirioresinol A	Lignans and Coumarins	Lignans	C22H26O8	417.155	181.04	418.162	[M-H]-	3	-	-	13184	9248.16	8498.34	7707.83	8479.83	8487.33	7754.53	16161.3	12326.2	-
Hmgn002833	4-Ketopinoresinol	Lignans and Coumarins	Lignans	C20H20O7	371.11	297.11	372.121	[M-H]-	1	66288-89-9	-	62721.8	122357	44969.5	120300	87714.8	87863.9	138181	116912	103720	-
Hmln003169	Trachelogenin	Lignans and Coumarins	Lignans	C21H24O7	387.14	329.14	388.152	[M-H]-	2	34209-69-3	C10891	65482.6	55960.9	63362	43274.7	31667.2	30641	51705.6	66553.3	55438.9	-
Hmmn002544	Ferulic acid-4-O-glucoside	Phenolic acids	Phenolic acids	C16H20O9	355.1	193.05	356.111	[M-H]-	1	117405-51-3	-	36413.4	40057.6	74028	37721.2	31638.7	44907	35200	41370.7	49886.2	-
Hmmn002588	Eriodictyol-7-O-(2''-O-rhamnosyl)xyloside-4'-O-glucuronide	Flavonoids	Flavanones	C32H38O20	741.21	621.16	742.196	[M-H]-	3	-	-	14012.9	25217.2	18471.4	18213.4	18213.4	9664.78	12612.7	15413	12716.5	-
Hmqn003054	9,10,11-Trihydroxy-12-octadecenoic acid	Lipids	Free fatty acids	C18H34O5	329.23	311.22	330.241	[M-H]-	1	61911-67-9	-	191385	115606	149899	60685.8	101397	95070.6	149915	157338	125120	-
Hmqn004825	Rabdosia acid A*	Lipids	Free fatty acids	C18H30O3	293.21	275.2	294.219	[M-H]-	2	-	-	55674.1	49795.2	56102.1	36650.2	30558.9	29156.1	58795.1	57690.9	50062.7	-
Hmsn002598	Salirepin	Others	Others	C13H18O8	301.09	139.04	302.1	[M-H]-	3	26652-12-0	-	20112.2	18931.8	27203.6	15382.7	13806.9	12662.4	12914.9	17749.3	11437.7	-
Hmtn001288	Methyl 2,4-dihydroxyphenylacetate	Phenolic acids	Phenolic acids	C9H10O4	181.05	135.04	182.058	[M-H]-	3	67828-42-6	-	13205.5	11836.8	5713.1	18929.8	10652.1	16039.2	22479.3	43764.3	42380.3	-
Hmtn001302	Glucosyloxybenzoic acid*	Phenolic acids	Phenolic acids	C13H16O8	299.08	137.02	300.085	[M-H]-	1	-	-	1.10115e+06	1.08447e+06	1.17192e+06	310682	789283	875738	820641	954913	720987	-
Hmyn005972	Coixenolide	Lipids	Free fatty acids	C38H70O4	589.52	283.26	590.527	[M-H]-	3	-	C17566	6065.41	10223	22002.9	8923.79	33269.8	14883.7	4032.42	8877.1	8578.34	-
Jmzn006005	3,4-methylenedioxy cinnamyl alcohol	Others	Alcohol compounds	C10H10O3	177.06	117.04	178.063	[M-H]-	3	58095-76-4	-	13630.5	18168.6	23297.2	22275.2	22715.8	21018.6	20062.9	25232.2	35947.1	-
Labn003679	(E)-caffeyl alcohol 4-O-β-D-glucopyranoside	Others	Alcohol compounds	C15H20O8	327.11	147.05	328.116	[M-H]-	1	-	-	20445.7	2214.97	19151.3	19148.9	41025.9	19151.3	21888.3	23258.4	36928.9	-
Lakn002075	4-Hydroxybenzoic acid glucosyl xyloside	Phenolic acids	Phenolic acids	C18H24O12	431.12	137.02	432.127	[M-H]-	1	-	-	16246.4	42410.1	19238.5	25131	20525.5	11118.7	25647.3	27456.7	30299.4	-
Lakn002165	Protocatechuic acid glucosyl xyloside	Phenolic acids	Phenolic acids	C18H24O13	447.12	152.01	448.122	[M-H]-	3	-	-	89602.6	77505.8	104558	77701	117186	69402.4	124408	116274	115199	-
Lazn002744	C-Veratroylglycol	Others	Alcohol compounds	C10H12O5	211.06	148.02	212.069	[M-H]-	3	168293-10-5	-	10280.3	12639.5	10261.6	17143.3	14859	19433.9	7997.35	21711.8	20578.7	-
Lcfn055732	3-(4-hydroxyphenyl)-2-sulfooxypropanoicacid	Phenolic acids	Phenolic acids	C9H10O7S	261.01	181.05	262.015	[M-H]-	2	-	-	81102.3	123374	101672	127708	108752	110834	115366	143919	165237	-
Lcfn121043	N-(E-4-coumaroyl)-aspartate	Amino acids and derivatives	Amino acids and derivatives	C13H13NO6	278.07	119.05	279.074	[M-H]-	1	-	-	24155	24159.6	22921.1	75489.4	32358.8	51272.8	110506	88956.8	113215	-
Lcfn121077	1,3,4,5,6,7,8-heptahydroxyoctan-2-one*	Others	Saccharides	C8H16O8	239.08	59.01	240.084	[M-H]-	1	-	-	1.31188e+06	986548	1.00865e+06	649265	906041	842574	743256	753469	840468	-
Lcfn121125	DL-glutamyl-DL-glutamine	Amino acids and derivatives	Amino acids and derivatives	C10H17N3O6	274.11	145.06	275.112	[M-H]-	2	-	-	95679.4	128104	121011	157262	189417	164149	153261	215819	227278	-
Lcfn121254	DMAPP	Organic acids	Organic acids	C5H12O7P2	245	78.96	246.006	[M-H]-	2	358-72-5	C00235	1.38705e+06	1.9686e+06	1.71133e+06	255830	402806	344220	481947	484769	480369	ko00740,ko00900,ko00908,ko01100,ko01110
Lcfn159231	3-Methoxy-2-methyl-3-oxopropylbenzoate	Phenolic acids	Phenolic acids	C12H14O4	221.08	77.04	222.089	[M-H]-	1	77630-47-8	-	38179.3	43228.9	42128.8	45741.7	36122.9	28082.5	35973.1	32467.1	43236.4	-
Lcsn002137	Homovanillic acid sulfate	Phenolic acids	Phenolic acids	C9H10O7S	261.01	181.05	262.015	[M-H]-	1	38339-06-9	-	125504	109094	98819.2	68036.5	80930.4	103979	125504	108067	158603	-
Lcsn002445	Salicylic acid 2-O-β-glucoside	Others	Others	C13H16O8	299.08	137.03	300.085	[M-H]-	1	10366-91-3	-	1.11617e+06	1.11866e+06	1.04749e+06	940000	1.18396e+06	1.05598e+06	1.05953e+06	665804	994599	-
Lmbn001364	4-Hydroxy-2-Oxopentanoic Acid	Organic acids	Organic acids	C5H8O4	131.03	87.05	132.042	[M-H]-	3	3318-73-8	C03589	36579	30847.8	25247.6	31087	25251	21505.7	31795.1	28048.1	30852	ko00360,ko01100
Lmbn001467	5-Acetamidopentanoic Acid	Organic acids	Organic acids	C7H13NO3	158.08	116.07	159.089	[M-H]-	3	1072-10-2	C03087	38477.8	22548.8	24808	39460.6	18043.3	12408.3	13532.3	22522.3	37128.5	ko00310,ko01100
Lmbn001981	2,5-Dihydroxybenzaldehyde	Others	Aldehyde compounds	C7H6O3	137.02	93.03	138.032	[M-H]-	3	1194-98-5	C05585	480212	322898	309255	606366	352701	365268	351388	235300	522328	ko00350,ko01100
Lmbn002072	2-Propylsuccinic acid	Organic acids	Organic acids	C7H12O4	159.07	97.07	160.074	[M-H]-	1	618-57-5	C16657	149868	68761	93511	97624.2	49505	89375.2	63261	72894.8	89396.8	-
Lmbn002648	α-Hydroxycinnamic Acid*	Phenolic acids	Phenolic acids	C9H8O3	163.04	119.05	164.047	[M-H]-	1	5801-57-0	C02763	1.5803e+06	1.96471e+06	1.99773e+06	2.35278e+06	2.27179e+06	2.40275e+06	1.45805e+06	2.6603e+06	2.1551e+06	ko00360,ko01100
Lmbn002737	3-Methylbenzaldehyde	Others	Aldehyde compounds	C8H8O	119.05	93.03	120.058	[M-H]-	3	620-23-5	C07209	22655.3	31614	26846.9	53669.9	64110.6	48087.2	31319.4	62655.5	68582.6	ko01100
Lmbn003524	9-Oxononanoic acid	Lipids	Free fatty acids	C9H16O3	171.1	99.08	172.11	[M-H]-	3	2553-17-5	C16322	27484.6	31727.5	21160.3	14587.1	21468.3	13201.3	18136.3	14313.6	16332.7	ko00592,ko01110
Lmbn003970	9,12,13-TriHOME; 9(S),12(S),13(S)-Trihydroxy-10(E)-octadecenoic acid	Lipids	Free fatty acids	C18H34O5	329.23	211.14	330.241	[M-H]-	1	97134-11-7	C14833	2.67928e+06	2.84961e+06	3.0509e+06	1.49999e+06	1.47322e+06	1.38036e+06	2.80435e+06	3.01197e+06	2.90364e+06	ko00591
Lmbn004240	9,10-Dihydroxy-12,13-epoxyoctadecanoic acid	Lipids	Free fatty acids	C18H34O5	329.23	199.13	330.241	[M-H]-	1	-	C14837	39874.4	41602	37510.7	33890.1	31878.7	56905.8	43607.2	40316.5	50870.5	ko00591
Lmbn004685	5S,8R-DiHODE; (5S,8R,9Z,12Z)-5,8-Dihydroxyoctadeca-9,12-dienoate	Lipids	Free fatty acids	C18H32O4	311.22	223.17	312.23	[M-H]-	1	-	C20186	51255	43472.7	50935.2	23504.3	23305.2	26854	50632.1	58805.2	69040.6	ko00591
Lmbn005172	2,6-Dimethoxybenzaldehyde	Others	Aldehyde compounds	C9H10O3	165.06	119.05	166.063	[M-H]-	3	3392-97-0	-	42255.9	157448	142088	117768	181768	159614	116510	48647.7	106248	-
Lmbn005287	7S,8S-DiHODE; (9Z,12Z)-(7S,8S)-Dihydroxyoctadeca-9,12-dienoic acid*	Lipids	Free fatty acids	C18H32O4	311.22	249.22	312.23	[M-H]-	3	143288-65-7	C07354	60877.3	58353.3	57883.9	75257.4	66610.6	71934.2	60385.5	59717.4	68697.1	ko00591
Lmbn005369	13(S)-HODE;13(S)-Hydroxyoctadeca-9Z,11E-dienoic acid*	Lipids	Free fatty acids	C18H32O3	295.23	195.14	296.235	[M-H]-	1	10219-69-9	C14762	2.31226e+06	2.32124e+06	2.23863e+06	950904	965016	964868	1.73552e+06	1.72618e+06	1.71985e+06	ko00591
Lmbn005443	13-KODE; (9Z,11E)-13-Oxooctadeca-9,11-dienoic acid*	Lipids	Free fatty acids	C18H30O3	293.21	235.17	294.219	[M-H]-	1	54739-30-9	C14765	46214.2	37547.7	43740.4	30178.2	25476.9	26911.2	52678.4	55221.8	48788.5	ko00591
Lmbn005487	12,13-DHOME; (9Z)-12,13-Dihydroxyoctadec-9-enoic acid	Lipids	Free fatty acids	C18H34O4	313.24	251.24	314.246	[M-H]-	3	263399-35-5	C14829	9871.33	14838.5	17384.4	13406.4	12964.7	12319.2	11641.7	12099.2	10311	ko00591
Lmbn005662	9(10)-EpOME;(9R,10S)-(12Z)-9,10-Epoxyoctadecenoic acid	Lipids	Free fatty acids	C18H32O3	295.23	171.1	296.235	[M-H]-	1	16833-56-0	C14825	1.53894e+06	1.49529e+06	1.43276e+06	773521	728610	694623	1.60389e+06	1.57813e+06	1.57442e+06	ko00591,ko01100
Lmbn005923	Crepenynic acid*	Lipids	Free fatty acids	C18H30O2	277.22	59.01	278.225	[M-H]-	1	2277-31-8	C07289	135757	113096	118063	107339	112221	102586	120362	134556	134266	ko00591
Lmbn006152	(9Z,11E)-Octadecadienoic acid	Lipids	Free fatty acids	C18H32O2	279.233	59.0133	280.24	[M-H]-	1	2540-56-9	C04056	94899.6	97084.3	105499	84643.6	60968.7	73995.5	80151.5	88514.7	86618.5	ko00591
Lmbn006210	Dihomo-gamma-linolenic acid; (8Z,11Z,14Z)-Icosatrienoic acid*	Lipids	Free fatty acids	C20H34O2	305.25	59.01	306.256	[M-H]-	3	1783-84-2	C03242	195855	139968	143916	423317	230789	262625	195187	267496	289950	ko00591,ko01040,ko01100
Lmbn007891	Hydroxy ricinoleic acid*	Lipids	Free fatty acids	C18H34O4	313.24	183.14	314.246	[M-H]-	1	-	-	809769	795547	741937	351707	345834	331405	834068	889985	846348	-
Lmbn013410	2,4-Di-Tert-Butylphenol	Others	Others	C14H22O	205.16	189.13	206.167	[M-H]-	1	96-76-4	-	122518	122328	116206	126700	125425	105206	76263.4	84133.5	81010.5	-
Lmcn009122	(7Z)-Hexadecenoic acid*	Lipids	Free fatty acids	C16H30O2	253.217	235.209	254.225	[M-H]-	1	2416-19-5	-	25779.8	19355.7	23070.2	18188	20639.2	16182.5	20437	22698	21012.3	-
Lmdn001501	Gardoside*	Terpenoids	Monoterpenoids	C16H22O10	373.11	123.05	374.121	[M-H]-	3	54835-76-6	C16963	170079	232393	250429	141071	141985	239336	133427	144962	153338	-
Lmdn003674	6-O-p-HydroxybenzoylAjugol	Terpenoids	Monoterpenoids	C22H28O11	467.16	137.02	468.163	[M-H]-	3	-	-	65156	46744.7	43904.5	21625.9	22668.5	8320.08	42576.4	21318.9	28418	-
Lmgn000160	N-carbamoyl-b-alanine	Amino acids and derivatives	Amino acids and derivatives	C4H8N2O3	131.05	70.03	132.054	[M-H]-	1	462-88-4	C02642	141283	119981	111450	72891.5	90449.9	80147.1	97564.4	103178	90052.3	ko00240,ko00410,ko00770,ko01100
Lmgn007652	Tianshic acid	Lipids	Free fatty acids	C18H34O5	329.23	211.13	330.241	[M-H]-	1	-	-	2.16623e+06	2.96066e+06	2.50336e+06	1.47996e+06	1.55042e+06	1.6598e+06	3.05317e+06	3.4138e+06	3.08376e+06	-
Lmhn002850	Canthoside A	Phenolic acids	Phenolic acids	C19H26O12	445.14	113.02	446.142	[M-H]-	3	-	-	30864	52192.6	65534.4	44439.9	44433.9	60467.7	48547.1	70387.9	49760.5	-
Lmhn004960	7-O-Galloyltricetiflavan	Flavonoids	Flavanols	C22H18O10	441.08	289.07	442.09	[M-H]-	3	-	-	164004	316059	128224	102856	75259	93249	79787.3	75681.7	107340	-
Lmhn004976	Aracarpene 2	Flavonoids	Isoflavones	C16H12O6	299.06	284.02	300.063	[M-H]-	2	-	-	74851	93931.6	93910.3	103222	62519.7	55996.7	66446.4	63701.1	67391.3	-
Lmhn005110	Aracarpene 1	Flavonoids	Isoflavones	C16H12O6	299.06	284.02	300.063	[M-H]-	3	1261245-78-6	-	85537.7	125668	87406.5	71780.4	65564.3	62519.7	59733.2	59774.3	59174.5	-
Lmjn003562	3,6'-Diferuloylsucrose	Phenolic acids	Phenolic acids	C32H38O17	693.2	175.04	694.211	[M-H]-	1	107172-40-7	-	187273	233349	231952	409658	556903	462545	368426	398296	376002	-
Lmln007483	6,9,10-Trihydroxyoctadec-7-enoic acid; Sanleng acid*	Lipids	Free fatty acids	C18H34O5	329.23	171.1	330.241	[M-H]-	1	-	-	1.189e+06	1.35338e+06	1.22234e+06	567949	665189	643250	1.0587e+06	1.72936e+06	1.17456e+06	-
Lmln010063	2,6-Di-tert-butylphenol	Phenolic acids	Phenolic acids	C14H22O	205.16	189.13	206.167	[M-H]-	1	128-39-2	-	170515	202289	186552	185911	201716	143935	117706	125386	120327	-
Lmmn000214	Solatriose	Others	Saccharides	C18H32O15	487.17	341.11	488.174	[M-H]-	3	528-40-5	-	466627	497928	511370	422013	473409	426478	586123	464477	749118	-
Lmmn003323	2-Hydroxyhexadecanoic acid*	Lipids	Free fatty acids	C16H32O3	271.23	225.22	272.235	[M-H]-	1	764-67-0	-	220764	219304	216620	222790	220978	216412	190829	208957	223273	-
Lmmn004951	2-Hydroxy-4-methyl-3-undecanoyloxypentanoic acid methyl ester*	Lipids	Free fatty acids	C18H34O5	329.23	171.1	330.241	[M-H]-	1	-	-	1.6451e+06	1.82267e+06	1.56489e+06	890469	903808	947305	1.54058e+06	1.55172e+06	1.53682e+06	-
Lmmn006246	7β-Hydroxydarutigenol	Terpenoids	Ditepenoids	C20H34O4	337.23	157.12	338.246	[M-H]-	3	1188281-99-3	-	3754.83	4291.02	5594.99	5616.08	3575.28	2309.03	5221.17	5944.56	3918.09	-
Lmqn000780	Uridine 5'-diphospho-N-acetylglucosamine	Nucleotides and derivatives	Nucleotides and derivatives	C17H27N3O17P2	606.08	384.98	607.082	[M-H]-	1	528-04-1	C00043	32019.5	19544.1	15161	20012.9	29170.3	12539.2	19345.2	24187.3	25593.2	ko00520,ko00524,ko01100,ko01250
Lmqn008288	3-Hydroxyoctadecanoic Acid	Lipids	Free fatty acids	C18H36O3	299.26	299.26	300.266	[M-H]-	1	45261-96-9	-	313952	342224	346841	261461	299433	231932	304712	325042	297610	-
Lmsn000381	D-Maltose*	Others	Saccharides	C12H22O11	341.11	89.02	342.116	[M-H]-	1	69-79-4	C01971	2.17917e+07	2.62759e+07	2.70072e+07	2.32826e+07	2.32997e+07	3.67261e+07	2.26935e+07	2.91068e+07	2.29277e+07	-
Lmsn002288	1-O-Caffeoyl-(6-O-glucosyl)-β-D-glucose	Phenolic acids	Phenolic acids	C21H28O14	503.14	341.09	504.148	[M-H]-	1	-	-	128249	118898	107439	98040.7	68856.7	111509	66269.7	64713.3	74125.6	-
Lmsn003628	6'-O-Sinapoylsucrose*	Phenolic acids	Phenolic acids	C23H32O15	547.17	223.06	548.174	[M-H]-	1	-	-	3.38599e+06	3.52525e+06	2.30741e+06	2.18167e+06	5.37951e+06	2.74088e+06	2.56319e+06	2.95944e+06	3.69467e+06	-
Lmsn004322	1,6-Di-O-caffeoyl-β-D-glucose*	Phenolic acids	Phenolic acids	C24H24O12	503.12	179.03	504.127	[M-H]-	3	-	-	44023.9	48398.9	36447.1	56841	34986.4	86535.1	32807.4	30206.9	39477.1	-
Lmsn004901	Tetracosanoic Acid (Lignoceric acid)	Lipids	Free fatty acids	C24H48O2	367.36	367.36	368.365	[M-H]-	3	557-59-5	C08320	16922.1	19373.9	17994.9	17511.4	16487.4	20868.2	14444.4	22869.7	23068.2	ko01040
Lmsn004970	3,6-Di-O-caffeoyl glucose*	Phenolic acids	Phenolic acids	C24H24O12	503.12	179.04	504.127	[M-H]-	3	-	-	33263.8	34917.4	45282.1	48625.1	42513.1	33405.1	36681.3	40988.4	40750.6	-
Lmtn002233	Androsin	Others	Ketone compounds	C15H20O8	327.11	165.05	328.116	[M-H]-	1	531-28-2	-	59700.4	44433.9	59241.9	91338.2	30859.9	50597	58007.9	92559.9	72806	-
Lmtn004049	Abscisic acid	Terpenoids	Sesquiterpenoids	C15H20O4	263.13	204.12	264.136	[M-H]-	3	21293-29-8	C06082	35629	36642.7	29646.2	7024.74	11701.2	11701.2	24017.2	25030.3	23401.2	ko00906,ko01100,ko01110,ko04075
Lmxn008846	Hydroxydihydrobovolide	Others	Lactones	C11H18O3	197.12	153.13	198.126	[M-H]-	3	6067-11-4	-	6479.18	7455.15	8098.97	8776.98	6725.63	13869.8	6719.55	6116.77	11778.8	-
Lmyn002788	Methyl gallate*	Phenolic acids	Phenolic acids	C8H8O5	183.03	124.02	184.037	[M-H]-	3	99-24-1	-	305741	32494.9	12347.2	15086.5	41143.7	25987.1	38296.3	36933.4	28625.9	-
Lmyn004515	3,4-Dimethoxycinnamic acid	Phenolic acids	Phenolic acids	C11H12O4	207.06	177.02	208.074	[M-H]-	1	2316-26-9	-	78921.6	172601	91517.6	92675.9	73203.4	96275.4	101783	126286	105248	-
Lmyn005812	Gingerglycolipid A	Lipids	Glycerol ester	C33H56O14	675.36	397.14	676.367	[M-H]-	1	145937-22-0	-	279087	267486	289824	375353	396447	345282	439784	427569	430454	-
Lmyn006011	Gingerglycolipid B	Lipids	Glycerol ester	C33H58O14	677.38	397.13	678.383	[M-H]-	1	88168-90-5	-	5.55975e+06	5.04597e+06	4.92732e+06	7.10655e+06	8.23626e+06	6.98982e+06	7.48825e+06	7.72033e+06	8.11037e+06	-
Lmyn006221	Gingerglycolipid C	Lipids	Glycerol ester	C33H60O14	679.39	397.13	680.398	[M-H]-	1	-	-	655676	626990	664910	865315	968834	817876	943992	1.18058e+06	1.16333e+06	-
Lmyn007883	9,16-Dihydroxypalmitic acid	Lipids	Free fatty acids	C16H32O4	287.22	287.22	288.23	[M-H]-	2	38076-49-2	-	400124	412530	427614	356498	382235	406209	319715	341908	308275	-
Lmyn012331	Octadec-6-enoic acid; Petroselinic acid*	Lipids	Free fatty acids	C18H34O2	281.25	281.25	282.256	[M-H]-	1	593-39-5	C08363	1.49473e+07	1.61626e+07	1.63412e+07	7.67146e+06	1.44563e+07	1.4472e+07	1.38561e+07	1.64654e+07	1.53187e+07	-
MA10039641	D-Lactose*	Others	Saccharides	C12H22O11	341.11	89.02	342.116	[M-H]-	1	63-42-3	C01970	4.35758e+07	4.52865e+07	4.4814e+07	4.29187e+07	3.77149e+07	4.26084e+07	3.69199e+07	3.99361e+07	4.58552e+07	-
MEDL00392	1-(9Z-octadecenoyl)-sn-glycero-3-phosphocholine	Lipids	LPC	C26H52NO7P	580.36	506.32	521.348	[M+CH3COO]-	3	19420-56-5	-	2.58257e+07	2.66487e+07	2.59231e+07	1.80607e+07	1.78507e+07	1.79975e+07	2.96078e+07	3.00592e+07	3.15685e+07	-
MEDP1345	LysoPC(18:3(9Z,12Z,15Z))	Lipids	LPC	C26H48NO7P	576.33	502.29	517.317	[M+CH3COO]-	3	-	-	3.32807e+06	3.22918e+06	3.13077e+06	5.33367e+06	5.59613e+06	5.54657e+06	5.87084e+06	6.50621e+06	6.74776e+06	-
ML10174588	Confertifoline	Terpenoids	Sesquiterpenoids	C15H22O2	233.16	233.16	234.162	[M-H]-	3	1811-23-0	C09376	278836	309175	349111	476497	396228	344247	232036	388280	293786	-
MW0012036	11(12)-EpETE	Lipids	Free fatty acids	C20H30O3	377.23	299.2	318.219	[M+CH3COO]-	3	504435-15-8	-	744555	1.06772e+06	783590	1.39283e+06	1.53185e+06	1.18593e+06	645275	695164	725738	-
MW0012703	18-HEPE	Lipids	Free fatty acids	C20H30O3	377.23	59.01	318.219	[M+CH3COO]-	3	141110-17-0	-	330026	288956	263668	170002	138296	182867	267463	309780	289799	-
MW0012723	19,20-DiHDPA	Lipids	Free fatty acids	C22H34O4	361.24	279.23	362.246	[M-H]-	3	-	-	8.0949e+06	7.56485e+06	7.58491e+06	6.54344e+06	5.65959e+06	6.29638e+06	7.20702e+06	7.25314e+06	6.90619e+06	-
MW0014785	5-HEPE	Lipids	Free fatty acids	C20H30O3	317.21	299.21	318.219	[M-H]-	3	92008-51-0	-	1.10807e+06	1.68078e+06	1.31528e+06	2.03291e+06	2.32995e+06	1.80324e+06	921912	942256	1.03638e+06	-
MW0055437	Octadecanedioic acid*	Lipids	Free fatty acids	C18H34O4	313.24	183.14	314.246	[M-H]-	1	871-70-5	-	805323	785176	794403	371688	346933	337548	861078	853599	865895	-
MW0063477	Sciadonic acid	Lipids	Free fatty acids	C20H34O2	365.27	283.26	306.256	[M+CH3COO]-	3	7019-85-4	-	1.55548e+07	1.8586e+07	2.35504e+07	1.80725e+07	3.15986e+07	1.98836e+07	1.4381e+07	1.70465e+07	1.66857e+07	-
MW0106972	Glu-Met	Amino acids and derivatives	Amino acids and derivatives	C10H18N2O5S	337.11	87.04	278.094	[M+CH3COO]-	3	4423-22-7	-	371042	352702	509723	289537	218980	391723	328837	428218	532645	-
MW0110084	Trp-Trp	Amino acids and derivatives	Amino acids and derivatives	C22H22N4O3	389.15	183.08	390.169	[M-H]-	3	20696-60-0	-	6.97645e+06	6.58602e+06	7.61344e+06	6.67026e+06	7.69176e+06	6.67631e+06	4.94354e+06	8.34963e+06	9.08301e+06	-
MW0112809	3'-Fucosyllactose	Others	Saccharides	C18H32O15	487.18	145.06	488.174	[M-H]-	3	41312-47-4	-	1.98665e+06	2.07417e+06	2.16845e+06	1.56774e+06	1.52279e+06	1.74567e+06	2.49564e+06	2.64246e+06	2.53765e+06	-
MW0153739	Met-Abu-OH	Amino acids and derivatives	Amino acids and derivatives	C14H18N2O6S	341.08	146.08	342.089	[M-H]-	3	-	-	69175	88430.3	85048.7	150410	160381	100859	134151	98891.9	125678	-
MW0169676	Pinolenic acid	Lipids	Free fatty acids	C18H30O2	337.24	255.23	278.225	[M+CH3COO]-	3	16833-54-8	-	2.41159e+06	2.33763e+06	2.68902e+06	2.64514e+06	2.7273e+06	2.8222e+06	2.59853e+06	2.98862e+06	3.07565e+06	-
MWS00275g	DL-O-tyrosine	Amino acids and derivatives	Amino acids and derivatives	C9H11NO3	180.07	119.05	181.074	[M-H]-	3	2370-61-8	-	255580	305853	308111	248496	208147	271066	617810	620599	611233	-
MWS0132	Oxiglutatione	Amino acids and derivatives	Amino acids and derivatives	C20H32N6O12S2	611.15	306.07	612.152	[M-H]-	1	27025-41-8	C00127	262746	201030	207883	413222	398335	358649	185460	298468	224983	ko00480,ko01100,ko01240
MWS0434	trans-Dehydroandrosterone	Steroids	Steroid	C19H28O2	287.2	269.21	288.209	[M-H]-	3	53-43-0	-	19473.2	21358.9	13167.8	17226.1	23200.2	17968.6	16862.4	13107.8	17968.9	-
MWS1875	2-Naphthol*	Others	Others	C10H8O	143.05	115.05	144.058	[M-H]-	1	135-19-3	C11713	49714.3	50311.7	49295.4	17430.1	22024	20144.9	38903	33407.5	42263.5	-
MWS1900	Undecanedioic acid	Lipids	Free fatty acids	C11H20O4	215.13	153.13	216.136	[M-H]-	1	1852-04-6	-	18480.1	16669.9	13692.1	28492.7	19053.5	29898.1	18197.8	22033.2	17267.9	-
MWS1983	Maltitol	Others	Saccharides	C12H24O11	343.12	89.03	344.132	[M-H]-	3	585-88-6	-	421599	552627	778163	390666	625720	531194	567518	509683	711582	-
MWS20182	Dihydroferulic Acid	Phenolic acids	Phenolic acids	C10H12O4	195.07	136.05	196.074	[M-H]-	3	1135-23-5	-	15917.3	23564.8	29448.8	48584.8	31719.3	36808.8	27972.1	30622.7	39752.8	-
MWS2040	Methanesulfonic acid	Organic acids	Organic acids	CH4O3S	94.98	79.96	95.9881	[M-H]-	3	75-75-2	C11145	444975	492181	493279	541535	427332	566841	448169	473433	522901	ko00920,ko01100
MWS2066	1-Naphthol*	Others	Others	C10H8O	143.05	115.06	144.058	[M-H]-	1	90-15-3	C11714	25575.4	30483.3	21229.6	9506.32	13760.4	24487.7	13365.3	28125.2	19007	-
MWS2430	13-methylmyristic acid	Lipids	Free fatty acids	C15H30O2	241.22	241.21	242.225	[M-H]-	1	2485-71-4	-	98929.5	101152	112910	188620	166027	162809	160266	170340	158826	-
MWS4295	DL-2-hydroxystearic acid*	Lipids	Free fatty acids	C18H36O3	299.26	253.25	300.266	[M-H]-	1	629-22-1	C72323	305667	287300	289578	115108	125957	119832	151063	184139	189284	-
MWS5231	Tridecanedioic acid	Lipids	Free fatty acids	C13H24O4	243.16	181.16	244.167	[M-H]-	1	505-52-2	-	12953.5	15147.5	15539.7	17943.5	14350.7	13117.3	32417.2	26702.1	35644.3	-
MWS80006	9-Hydroperoxy-9Z,11E-Octadecadienoic Acid	Lipids	Free fatty acids	C18H32O4	311.22	293.21	312.23	[M-H]-	1	-	-	13667.1	20414.4	16198.2	15250.7	15860.1	16763.7	15581.2	15748.1	15693.2	-
MWS80007	13-Hydroperoxy-9Z,11E-octadecadienoic acid*	Lipids	Free fatty acids	C18H32O4	311.22	249.22	312.23	[M-H]-	3	23017-93-8	-	65779.3	58590.4	54906.6	64482.7	63104.1	66367.6	54747.6	66638	62434.3	-
MWSHC2016	Epigallocatechin-3-O-gallate	Flavonoids	Flavanols	C22H18O11	457.08	169.01	458.085	[M-H]-	1	989-51-5	C09731	1.1679e+06	190334	191753	148486	126864	148486	80735.5	87943	111007	-
MWSHC20163	Cetostearic acid	Lipids	Free fatty acids	C16H32O2	255.24	255.24	256.24	[M-H]-	1	-	-	8.74182e+06	7.9161e+06	9.63627e+06	1.02404e+07	9.20807e+06	7.87264e+06	7.06541e+06	1.05612e+07	9.41905e+06	-
MWSHC20168	Methyl cumalate	Others	Lactones	C7H6O4	153.02	109.03	154.027	[M-H]-	3	6018-41-3	-	119570	50611.5	54303.7	92788.4	84536.3	111584	69016.8	97834.1	80026.9	-
MWSHC2022	Glucosyringic acid	Phenolic acids	Phenolic acids	C15H20O10	359.1	197.05	360.106	[M-H]-	1	33228-65-8	-	134570	315407	257100	143344	185906	167102	160214	121634	149426	-
MWSHC2062	Ferulic β-glucoside*	Phenolic acids	Phenolic acids	C16H20O9	355.1	193.05	356.111	[M-H]-	1	14364-12-6	-	32456.1	41927.9	36512.1	25784.4	40575.6	36566.1	51564.2	39359	40568.1	-
MWSmce083	Ferulic acid methyl ester	Phenolic acids	Phenolic acids	C11H12O4	207.07	133.03	208.074	[M-H]-	3	2309-07-1	-	42536.8	33951.4	40503.1	25349.8	40384.2	43477.6	47537.8	39222.3	36388.6	-
MWSmce165	L-Fucitol	Others	Saccharides	C6H14O5	165.08	59.02	166.084	[M-H]-	3	13074-06-1	-	114466	100660	99005.4	97284.4	130510	123752	83546.3	92735.6	87833.7	-
MWSmce203	D-Cellobiose	Others	Saccharides	C12H22O11	341.12	73.03	342.116	[M-H]-	1	528-50-7	-	255452	357122	283667	332125	219268	261084	292707	249764	256545	-
MWSmce248	3-Hydroxycinnamic Acid*	Phenolic acids	Phenolic acids	C9H8O3	163.04	119.05	164.047	[M-H]-	1	14755-02-3	C12621	1.81287e+06	2.03179e+06	1.74578e+06	2.20136e+06	2.42067e+06	2.50533e+06	2.16219e+06	2.62243e+06	2.65167e+06	ko00360,ko01100
MWSmce268	Lathyrol	Terpenoids	Ditepenoids	C20H30O4	333.22	315.21	334.214	[M-H]-	3	34420-19-4	C09125	43741.8	32932.8	26716.1	25848.3	37194.8	34645.5	26957	31707.6	28500.3	-
MWSmce326	AICAR phosphate (Acadesine phosphate)	Nucleotides and derivatives	Nucleotides and derivatives	C9H17N4O9P	355.06	96.97	356.073	[M-H]-	3	681006-28-0	-	86810	116465	103282	61526.7	58494.1	74232.7	55112.2	100384	90463.6	-
MWSmce583	Piperonylic acid	Phenolic acids	Phenolic acids	C8H6O4	165.02	91.02	166.027	[M-H]-	3	94-53-1	-	547478	510685	1.05519e+06	339382	495184	612134	226405	335700	388277	-
MWSmce690	Erythorbic Acid; Isoascorbic Acid	Others	Vitamin	C6H8O6	175.02	59.01	176.032	[M-H]-	3	89-65-6	-	92343.5	39857.8	100564	112704	122892	103474	38580.2	54421.1	52453.9	-
MWSmce692	γ-Linolenic Acid*	Lipids	Free fatty acids	C18H30O2	277.22	59.01	278.225	[M-H]-	1	506-26-3	C06426	141500	112816	120140	113020	121683	103562	120696	133317	136052	ko00591,ko01040,ko01100
MWSslk132	Hexadecanedioic acid	Lipids	Free fatty acids	C16H30O4	285.21	223.21	286.214	[M-H]-	1	505-54-4	C19615	13074.4	8921.07	12291.5	18906.6	16060.6	16265.4	11702.4	11751.6	10643.2	ko00073,ko01100
MWSslk184	3,6'-Disinapoylsucrose	Phenolic acids	Phenolic acids	C34H42O19	753.23	205.05	754.232	[M-H]-	1	139891-98-8	-	831078	1.20253e+06	894673	757192	826742	916753	871548	1.08835e+06	1.34851e+06	-
MWSslk208	Kaurenoic Acid*	Terpenoids	Ditepenoids	C20H30O2	301.22	301.22	302.225	[M-H]-	3	6730-83-2	C11874	421127	211570	219517	476663	542916	413468	384343	370739	331642	ko00904,ko01100,ko01110
MWSslk216	Sibiricose A5*	Phenolic acids	Phenolic acids	C22H30O14	517.16	175.04	518.164	[M-H]-	1	107912-97-0	-	4.87794e+06	3.74813e+06	5.21749e+06	4.05214e+06	3.83718e+06	3.22204e+06	4.35601e+06	4.52954e+06	5.36689e+06	-
MWSslk235	Allitol	Others	Saccharides	C6H14O6	181.07	59.01	182.079	[M-H]-	1	488-44-8	-	420453	703345	757000	514674	454429	401917	437303	532584	516907	-
MWStz355	Pratensein 7-O-glucopyranoside	Flavonoids	Isoflavones	C22H22O11	461.11	299.06	462.116	[M-H]-	2	36191-03-4	-	59051.4	38216.9	45627.4	40838.2	34889.7	50429.6	26844.1	50365.2	50497.4	-
MWStz379	2',4'-Dihydroxy-6'-methoxyacetophenone	Others	Ketone compounds	C9H10O4	181.05	166.03	182.058	[M-H]-	1	3602-54-8	-	538187	561025	528645	504245	587236	515517	379109	354898	370053	-
NK10252689	2-Methoxy-5-nitrophenol	Others	Others	C7H7NO4	168.03	123.01	169.037	[M-H]-	3	636-93-1	C17385	9925.1	12991.4	15355.2	34034.2	21374.8	15453.8	12214.1	23786.2	19848.4	-
Qahn005195	Magnolignan A-2-O-glucoside	Lignans and Coumarins	Lignans	C24H30O9	461.18	299.13	462.189	[M-H]-	3	-	-	68244.3	38216.9	27953.4	49138.9	57326.9	36802.9	45039.4	46403.9	67088.4	-
Rfmb087	9-Hydroxy-13-oxo-10-octadecenoic Acid	Lipids	Free fatty acids	C18H32O4	311.22	293.21	312.23	[M-H]-	3	-	-	116223	104810	97399.3	53849.7	60434.3	53625.7	72053.9	101344	94852.4	-
Rfmb091	9S-Hydroxy-10E,12Z-octadecadienoic acid*	Lipids	Free fatty acids	C18H32O3	295.23	195.14	296.235	[M-H]-	1	15514-85-9	C14767	2.40804e+06	2.47651e+06	2.39938e+06	1.08217e+06	1.08716e+06	976038	1.87582e+06	1.95252e+06	1.86164e+06	ko00591
Sahp008995	Sonnerstigmane D Aglycon	Terpenoids	Sesquiterpenoids	C13H20O3	223.13	195.14	224.141	[M-H]-	3	-	-	62694.1	56207.6	56990.3	61243.6	54407.6	53728.3	37765.5	51438.4	41808.9	-
WaYn000716	Citric Acid diglucoside	Organic acids	Organic acids	C18H28O17	515.12	341.11	516.133	[M-H]-	1	-	-	152600	176764	161003	102461	143003	107382	197064	147506	195920	-
WaYn002313	Homosyringic Acid 4'-O-Glucoside	Phenolic acids	Phenolic acids	C16H22O10	373.11	193.05	374.121	[M-H]-	3	-	-	35274.5	35236	28467.9	40573.5	47079.8	47070.8	30653.4	29893.9	38540	-
WaYn005089	Neosakuranin	Flavonoids	Flavanones	C22H24O10	447.13	285.08	448.137	[M-H]-	3	-	-	199784	201679	149095	187815	229575	196684	243018	249130	221207	-
WaYn010475	2-(2,3-dihydroxypropoxy)-3-(((2-(dimethylamino)ethoxy)(hydroxy)phosphoryl)oxy)propan-2-yl (E)-hexadec-9-enoate	Lipids	LPE	C26H52NO9P	552.33	253.22	553.338	[M-H]-	2	-	-	862611	850069	839190	759583	763116	780255	995536	721308	1.02212e+06	-
WaYn011395	2-(2,3-dihydroxypropoxy)-3-(((2-(dimethylamino)ethoxy)(hydroxy)phosphoryl)oxy)propan-2-yl (Z)-14-Octadecenoic Acid	Lipids	LPE	C28H56NO9P	580.36	281.25	581.369	[M-H]-	1	-	-	7.1913e+06	6.86571e+06	6.94291e+06	5.18167e+06	5.18705e+06	4.61894e+06	7.93988e+06	8.9143e+06	8.10253e+06	-
WaYn011606	1-(2,3-dihydroxypropoxy)-3-(((2-(dimethylamino)ethoxy)(hydroxy)phosphoryl)oxy)propan-2-yl heptadecanoate	Lipids	LPE	C27H56NO9P	568.36	269.25	569.369	[M-H]-	3	-	-	22657	17629.9	18986.3	9586.08	11891.8	13737.4	16030.7	14984.6	11544.6	-
Wafn002827	Dihydroferulic acid glucoside	Phenolic acids	Phenolic acids	C16H22O9	357.12	195.07	358.126	[M-H]-	1	-	-	28800	25706.1	31811.8	6092.23	17132.8	19206	17043.1	29371.3	33601.5	-
Wafn011571	alpha-Hydroxylinoleic acid*	Lipids	Free fatty acids	C18H32O3	295.23	195.14	296.235	[M-H]-	1	57818-44-7	-	2.14996e+06	2.06284e+06	2.16743e+06	938131	942698	855930	1.65569e+06	1.70756e+06	1.67663e+06	-
Wafn015217	Hydroxyicosanoic Acid	Lipids	Free fatty acids	C20H40O3	327.29	59.01	328.298	[M-H]-	3	-	-	17061.1	17569.5	20943.1	11457.7	14015.9	15261.3	13748.2	18151.7	24994.5	-
Wagn011658	1-Palmitoyl-Sn-Glycerol 3-O-Diglucoside	Lipids	Glycerol ester	C31H58O14	653.38	397.14	654.383	[M-H]-	1	-	-	3.31065e+06	3.63228e+06	3.27714e+06	4.36728e+06	5.07448e+06	4.07764e+06	3.32324e+06	3.44487e+06	3.29638e+06	-
Wagn012030	2-Palmitoyl-Sn-Glycerol 3-O-Diglucoside	Lipids	Glycerol ester	C31H58O14	653.38	397.14	654.383	[M-H]-	1	-	-	3.53994e+06	3.92127e+06	3.24066e+06	4.41197e+06	4.43536e+06	4.45186e+06	2.87999e+06	3.07795e+06	3.6908e+06	-
Walbn00312	Octose*	Others	Saccharides	C8H16O8	239.08	59.01	240.084	[M-H]-	1	6291-04-9	-	761357	985368	1.15537e+06	1.21518e+06	1.17396e+06	1.00497e+06	1.08915e+06	1.22975e+06	1.46572e+06	-
Walbn06565	13-Amino-13-oxotridecanoic acid	Lipids	Free fatty acids	C13H25NO3	242.18	225.15	243.183	[M-H]-	1	-	-	577078	367522	203681	449223	273758	433265	422341	321532	296378	-
Walbn07570	1-(((2-(dimethylamino)ethoxy)(hydroxy)phosphoryl)oxy)-3-hydroxypropan-2-yl (9Z,12Z,15E)-octadeca-9,12,15-trienoate	Lipids	LPE	C25H46NO7P	502.29	277.22	503.301	[M-H]-	2	-	-	306226	292036	254454	467690	384752	518896	461079	532196	513757	-
Walbn07906	2,6-Di-tert-butyl-4-hydroxymethylphenol	Others	Others	C15H24O2	235.17	217.16	236.178	[M-H]-	1	88-26-6	-	42871.6	38274.9	43214.8	37853.4	38042.4	40058.3	33254.9	29736	34927.9	-
Walbn08060	1-(((2-(dimethylamino)ethoxy)(hydroxy)phosphoryl)oxy)-3-hydroxypropan-2-yl (9Z,12Z)-octadeca-9,12-dienoate*	Lipids	LPE	C25H48NO7P	504.31	279.24	505.317	[M-H]-	1	-	-	1.02887e+07	1.14062e+07	1.25776e+07	1.08076e+07	1.12511e+07	9.94043e+06	1.3347e+07	1.30138e+07	1.35086e+07	-
Waln009920	1-(2,3-dihydroxypropoxy)-3-(((2-(dimethylamino)ethoxy)(hydroxy)phosphoryl)oxy)propan-2-yl (8E,11Z,14Z)-octadeca-8,11,14-trienoate	Lipids	LPE	C28H52NO9P	576.33	277.22	577.338	[M-H]-	1	-	-	1.53949e+06	1.42581e+06	1.47544e+06	2.47776e+06	2.57915e+06	2.51278e+06	2.79399e+06	2.84754e+06	2.8296e+06	-
Waln010192	2-(2,3-dihydroxypropoxy)-3-(((2-(dimethylamino)ethoxy)(hydroxy)phosphoryl)oxy)propyl (8E,11Z,14Z)-octadeca-8,11,14-trienoate	Lipids	LPE	C28H52NO9P	576.33	277.22	577.338	[M-H]-	1	-	-	1.47058e+06	1.4414e+06	1.4727e+06	2.46857e+06	2.48073e+06	2.30103e+06	2.70691e+06	2.35704e+06	2.68453e+06	-
Waln010449	1-(2,3-dihydroxypropoxy)-3-(((2-(dimethylamino)ethoxy)(hydroxy)phosphoryl)oxy)propan-2-yl (E)-hexadec-9-enoate	Lipids	LPE	C26H52NO9P	552.33	253.22	553.338	[M-H]-	1	-	-	929933	970550	888993	814882	629549	574211	999446	907354	766689	-
Waln010743	1-(2,3-dihydroxypropoxy)-3-(((2-(dimethylamino)ethoxy)(hydroxy)phosphoryl)oxy)propan-2-yl (11Z,14Z)-octadeca-11,14-dienoate	Lipids	LPE	C28H54NO9P	578.35	279.23	579.354	[M-H]-	1	-	-	1.49422e+07	1.50871e+07	1.46158e+07	1.42353e+07	1.416e+07	1.31892e+07	1.61993e+07	1.78182e+07	1.63349e+07	-
Waln011009	2-(2,3-dihydroxypropoxy)-3-(((2-(dimethylamino)ethoxy)(hydroxy)phosphoryl)oxy)propyl (11Z,14Z)-octadeca-11,14-dienoate	Lipids	LPE	C28H54NO9P	578.34	279.23	579.354	[M-H]-	1	-	-	2.75994e+07	2.87526e+07	2.83016e+07	2.88165e+07	2.8746e+07	2.73781e+07	3.17595e+07	3.09757e+07	3.02591e+07	-
Waln011222	2-(2,3-dihydroxypropoxy)-3-(((2-(dimethylamino)ethoxy)(hydroxy)phosphoryl)oxy)propyl palmitate*	Lipids	LPE	C26H54NO9P	554.34	255.23	555.354	[M-H]-	1	-	-	3.04201e+07	3.04904e+07	3.00454e+07	3.15105e+07	3.03816e+07	2.90994e+07	2.70313e+07	3.3741e+07	3.01838e+07	-
Waln011524	1-(2,3-dihydroxypropoxy)-3-(((2-(dimethylamino)ethoxy)(hydroxy)phosphoryl)oxy)propan-2-yl palmitate*	Lipids	LPE	C26H54NO9P	554.35	255.23	555.354	[M-H]-	1	-	-	2.09022e+07	2.14953e+07	2.05818e+07	1.68486e+07	1.78193e+07	1.66221e+07	2.0454e+07	1.98565e+07	2.0616e+07	-
Waln011704	1-(2,3-dihydroxypropoxy)-3-(((2-(dimethylamino)ethoxy)(hydroxy)phosphoryl)oxy)propan-2-yl (Z)-14-Octadecenoic Acid	Lipids	LPE	C28H56NO9P	580.36	281.25	581.369	[M-H]-	1	-	-	674803	678000	662499	709186	749844	701094	773546	757116	769753	-
Wamxn03015	Cymarose glucoside	Others	Aldehyde compounds	C13H24O9	323.14	59.01	324.142	[M-H]-	3	-	-	1.08058e+06	2.01763e+06	938373	755389	796310	731499	987238	1.17172e+06	1.12061e+06	-
Waptn03507	Vomifoliol-D-glucopyranoside	Terpenoids	Monoterpenoids	C19H30O8	445.21	153.09	386.194	[M+CH3COO]-	3	-	-	17312.7	46150.2	79303.2	161460	57671.5	77852.5	83618.5	77852.5	155694	-
Waptn05947	DGMG 18:3	Lipids	Glycerol ester	C33H56O14	735.38	397.13	676.367	[M+CH3COO]-	1	-	-	681299	634795	720776	130420	182770	170802	313709	331196	335913	-
Waptn06085	DGMG 18:3(2n isomer)	Lipids	Glycerol ester	C33H56O14	735.38	397.13	676.367	[M+CH3COO]-	1	-	-	647152	605477	755536	152372	156066	167272	280663	339185	316633	-
Waptn06182	DGMG 18:2	Lipids	Glycerol ester	C33H58O14	737.4	397.13	678.383	[M+CH3COO]-	1	-	-	3.59447e+06	3.61493e+06	3.57215e+06	4.66048e+06	4.9073e+06	4.46239e+06	4.52936e+06	5.40658e+06	5.18894e+06	-
Waptn06322	DGMG 18:2(2n isomer)	Lipids	Glycerol ester	C33H58O14	737.4	397.13	678.383	[M+CH3COO]-	1	-	-	3.68144e+06	3.7612e+06	4.04267e+06	5.04126e+06	5.37739e+06	4.41263e+06	4.89364e+06	5.61534e+06	5.86877e+06	-
Waptn06507	DGMG 18:1	Lipids	Glycerol ester	C33H60O14	739.41	397.13	680.398	[M+CH3COO]-	2	-	-	307644	363433	333995	412981	435650	382823	511287	495196	559892	-
Waptn06683	DGMG 18:1(2n isomer)	Lipids	Glycerol ester	C33H60O14	739.41	397.13	680.398	[M+CH3COO]-	1	-	-	296416	341923	314526	443215	459961	400025	499819	464121	544159	-
Waptn06702	(9S)-Hydroxyoctadecadienoic acid	Lipids	Free fatty acids	C18H32O3	295.23	171.1	296.235	[M-H]-	1	73543-67-6	-	1.38567e+06	1.40902e+06	1.40417e+06	468211	471216	480274	680243	639037	626486	-
Wasn000528	2-O-α-D-Glucopyranosyl-L-ascorbic acid	Others	Vitamin	C12H18O11	337.08	277.06	338.085	[M-H]-	3	129499-78-1	C18339	112079	146717	159953	141692	133841	123711	121453	137215	157446	-
Wasn001007	Isoascorbic acid 2-O-glucoside	Others	Vitamin	C12H18O11	337.08	277.06	338.085	[M-H]-	3	-	-	107388	182198	171924	117970	121691	151686	106750	110640	129715	-
Wasn002329	Xanthurenic Acid 8-O-Glucoside	Alkaloids	Quinoline alkaloids	C16H17NO9	366.08	160.04	367.09	[M-H]-	1	97451-32-6	-	178280	89008.9	153225	141681	165517	146267	130770	157731	148612	-
Wasn002508	Glucosyl 7-methyl-3-methyleneoctane-1,2,6,7-tetraol	Terpenoids	Monoterpenoids	C16H30O9	365.18	203.13	366.189	[M-H]-	3	-	-	80180.7	89361.3	74990.6	50764.1	57529.9	51816.6	47249.7	42119.3	72786.4	-
Wasn003197	3-(Beta-D-Glucopyranosyloxy)-5-Hydroxyhexanoic Acid Methyl Ester	Organic acids	Organic acids	C13H24O9	323.13	179.06	324.142	[M-H]-	1	-	-	66065.6	54982.9	66488.3	39898	54982.9	46038.8	58335.6	70337.2	76046.5	-
Wasn003258	Glucosyl 2-Hydroxy-4-Methylpentanoic Acid	Organic acids	Organic acids	C12H22O8	293.12	131.07	294.132	[M-H]-	3	-	-	72204.6	54830.4	42801.4	45843	46804	37705.7	71868.3	49413	75420.3	-
Wasn007507	Dehydroxy-Dihydroabscisic Acid 4'-O-glucoside	Organic acids	Organic acids	C21H32O8	411.2	249.15	412.21	[M-H]-	2	-	-	129415	139267	115439	76765.3	51397.7	70479.5	149469	130985	132401	-
Wasyqn0468	L-Glutamyl-L-Cysteinyl-Glycine	Amino acids and derivatives	Amino acids and derivatives	C10H17N3O6S	306.08	143.05	307.084	[M-H]-	1	-	-	2.46432e+06	2.18839e+06	2.08092e+06	2.13897e+06	2.12474e+06	2.41657e+06	1.89968e+06	1.8805e+06	2.30637e+06	-
Wasyqn2135	Gallic Acid 4-O-Glucoside	Phenolic acids	Phenolic acids	C13H16O10	331.07	168.01	332.074	[M-H]-	2	-	-	46404.8	51691.7	37680.7	32288.7	50825.5	28048.1	42864.6	49105.7	64595.7	-
Wasyqn5112	3-Hydroxybenzoic acid	Phenolic acids	Phenolic acids	C7H6O3	137.02	93.04	138.032	[M-H]-	2	-	-	1.39418e+06	1.58318e+06	1.39534e+06	1.32525e+06	1.91433e+06	1.71603e+06	1.55232e+06	1.84689e+06	1.76294e+06	-
Waymn03248	4-O-Feruloylquinic acid	Phenolic acids	Phenolic acids	C17H20O9	367.1	193.05	368.111	[M-H]-	1	2613-86-7	-	392088	770791	459565	325571	252320	250925	835544	952811	898904	-
Wayn000504	Malic acid-1-O-diglucoside	Organic acids	Organic acids	C16H26O15	457.12	341.11	458.127	[M-H]-	3	-	-	80263.6	100210	100210	81071.1	68693.4	87038.7	101354	67820.8	99092.7	-
Wayn000597	Citric acid-1-O-diglucoside	Organic acids	Organic acids	C18H28O17	515.12	111.01	516.133	[M-H]-	3	-	-	28106	31627.6	29183.2	42482.4	28576.4	31989.8	14816.8	20676	22481.5	-
Wayn000815	N-(1-Deoxy-1-fructosyl)Glutamic acid	Amino acids and derivatives	Amino acids and derivatives	C11H19NO9	308.096	146.045	309.105	[M-H]-	3	-	-	162018	148779	170996	105748	148790	127127	156363	164987	205867	-
Wayn002636	N-(1-Deoxy-1-fructosyl)Tryptophan	Amino acids and derivatives	Amino acids and derivatives	C17H22N2O7	365.13	203.08	366.142	[M-H]-	3	-	-	89901.2	73794.5	46001.3	23539.6	29961.6	40653.8	91972.6	39606.5	46031.4	-
Wayn005368	3,3'-Di-O-Methylellagic acid 4'-glucoside	Tannins	Tannin	C22H20O13	491.08	329.03	492.09	[M-H]-	3	51803-68-0	-	154400	121110	105141	86518	102488	75648.1	65235.4	94950.5	114721	-
Wbkn002252	[(1R,2S,3S,7S,9R,13S,14R,15S,17S)-15-acetyloxy-3-hydroxy-2,6,14-trimethyl-4,11,16-trioxo-10-oxatetracyclo[7.7.1.02,7.013,17]heptadec-5-en-17-yl]methylacetate	Terpenoids	Ditepenoids	C24H30O9	461.19	137.02	462.189	[M-H]-	3	-	-	750069	1.82028e+06	1.16536e+06	929838	1.25274e+06	1.08314e+06	989669	1.01249e+06	1.07811e+06	-
Wbkn011324	Bruceajavanone B	Terpenoids	Triterpene	C39H54O9	665.38	605.36	666.377	[M-H]-	3	-	-	105646	107669	104628	74922.7	79873.3	49775.6	87422.4	115049	117538	-
Wbtn002952	1-(β-D-Glucopyranosyl)-3-ethyl-4-methyl-1H-pyrrole-2,5-dione	Others	Ketone compounds	C13H19NO7	300.11	138.06	301.116	[M-H]-	2	-	-	208725	175157	223119	153548	151149	421080	130785	128267	148644	-
Wbtn007603	9,11-dimethoxy-2h-[1,3]dioxolo[4,5-b]xanthen-10-one	Flavonoids	Other Flavonoids	C16H12O6	299.06	284.03	300.063	[M-H]-	2	-	-	85133.9	69042.7	73592.6	80281.1	67598.9	48887.6	58450.8	52719.9	54367.1	-
Wcdn005942	helonioside A	Others	Others	C32H38O17	693.2	175.04	694.211	[M-H]-	3	-	-	229198	229158	224966	429041	510187	451467	335408	473492	311094	-
Wcfn003882	(2S,3S,4S,5R,6R)-6-(3-benzoyloxy-2-hydroxypropoxy)-3,4,5-trihydroxyoxane-2-carboxylic acid	Others	Others	C16H20O10	371.1	121.03	372.106	[M-H]-	3	-	-	888973	810403	1.54827e+06	573497	691076	726153	842559	852776	920972	-
Wcfn006909	4,6-Dihydroxy-2-[(4-Hydroxy-3,5-Dimethoxyphenyl)Methylidene]-1-Benzofuran-3-One	Others	Others	C17H14O7	329.06	299.02	330.074	[M-H]-	3	-	-	43693.6	52113.3	46819.9	41126.3	29868.6	43154.1	39996.1	31120.6	33432.7	-
Wcsn000472	Laminaran	Others	Saccharides	C18H32O16	503.16	113.02	504.169	[M-H]-	1	9008-22-4	-	827550	861139	488212	1.33116e+06	1.14731e+06	1.34108e+06	1.16655e+06	831757	942392	-
Wcsn010254	4-[3-(4,8-dimethylnona-3,7-dienyl)-3-methyloxiran-2-yl]butan-2-one	Others	Others	C18H30O2	277.22	277.22	278.225	[M-H]-	3	-	-	9.86619e+06	8.08037e+06	9.31422e+06	8.53935e+06	8.96592e+06	8.29094e+06	8.83311e+06	1.00003e+07	9.75645e+06	-
Wcsn011332	Ethyl (10Z,13Z)-hexadeca-10,13-dienoate	Others	Others	C18H32O2	279.23	261.23	280.24	[M-H]-	1	-	-	527032	526002	495290	358887	290992	305747	349091	420153	369664	-
Xmyn008071	Gnetifolin B*	Flavonoids	Flavonols	C16H12O6	299.06	284.03	300.063	[M-H]-	1	140671-06-3	-	102165	92416.8	71749.6	69360	66110.5	63606.9	71937.1	69906	77558.7	-
Xmzn007677	Ergotamine	Alkaloids	Alkaloids	C33H35N5O5	580.36	506.33	581.264	[M-H]-	3	113-15-5	C07544	2.77127e+07	2.62229e+07	2.73791e+07	2.03579e+07	1.96526e+07	1.8916e+07	2.96146e+07	3.10944e+07	3.31084e+07	ko00901,ko01110
Yajn003986	Dihydropenstemide	Terpenoids	Monoterpenoids	C21H34O10	445.21	59.01	446.215	[M-H]-	3	-	-	56017.9	60606.5	68635.7	50738.1	37815.7	53556.1	63896.4	105024	76100.1	-
Yajn011961	ent-17-Hydroxykaur-15-en-19-oic acid	Others	Others	C20H30O3	317.21	287.2	318.219	[M-H]-	3	35030-38-7	-	40060.6	46557.2	50952.6	24920	34282.4	30944.3	39944.8	39548.7	41168.1	-
Ydhn005639	Rhodojaponin V	Terpenoids	Ditepenoids	C22H34O7	409.22	59.01	410.231	[M-H]-	3	37720-86-8	-	555521	635379	607240	286971	271512	248648	315234	441865	361469	-
Ylyn008976	tripterifordin	Terpenoids	Ditepenoids	C20H30O3	317.21	317.21	318.219	[M-H]-	3	139122-81-9	-	217051	221325	210222	91978.5	159021	138931	146545	144547	148033	-
Ymjm000148	Salidroside	Phenolic acids	Phenolic acids	C14H20O7	299.11	137.02	300.121	[M-H]-	3	10338-51-9	C06046	938305	982669	968275	662142	798100	2.02766e+06	811507	775732	851502	ko00350,ko01100
Zabn104819	1-Sinapoyl-2-feruloylgentiobiose	Phenolic acids	Phenolic acids	C33H40O18	723.21	499.14	724.221	[M-H]-	1	-	-	758865	485566	1.52439e+06	149707	431623	412107	207575	248789	194568	-
Zadn009075	Hydroperoxylinoleic acid*	Lipids	Free fatty acids	C18H32O4	311.22	223.17	312.23	[M-H]-	1	34444-18-3	-	97164.3	94883.5	95975.5	47347.2	49364.4	41687.2	104049	120576	109598	-
Zaln004057	4-caffeoylshikimic acid*	Phenolic acids	Phenolic acids	C16H16O8	335.08	179.03	336.084	[M-H]-	1	-	-	38942.7	57744.9	40420.2	11563.6	11556.9	8639.63	23099.5	28843.7	21656.5	-
Zaln004082	3-O-caffeoylshikimic acid*	Phenolic acids	Phenolic acids	C16H16O8	335.08	179.03	336.085	[M-H]-	1	-	-	51971.5	38981.5	28843.7	5775.65	15886.4	15865.1	23072.6	25988.5	28843.7	-
Zasn010433	Linolelaidic acid ethyl ester*	Lipids	Free fatty acids	C20H36O2	307.26	307.26	308.272	[M-H]-	3	6114-21-2	-	134727	106687	129357	24256	69509.5	74693	101916	97630.6	67207.4	-
Zaxn005652	Pisiferic acid	Terpenoids	Ditepenoids	C20H28O3	315.2	315.2	316.204	[M-H]-	3	67494-15-9	C09163	763292	797112	750241	205194	184854	201091	436373	419784	430392	ko00904,ko01110
Zaxn006988	Isopimaric acid*	Terpenoids	Ditepenoids	C20H30O2	301.22	301.22	302.225	[M-H]-	3	5835-26-7	C09118	378321	69203.3	60330.8	417935	530048	422233	132443	120042	115860	ko00904,ko01110
ZbWn008251	4-methylbenzenesulfonic octadeca-14,17-dienoic anhydride	Others	Others	C25H38O4S	433.24	153	434.249	[M-H]-	3	-	-	131279	455324	479227	93945.1	169379	505765	125183	191191	166704	-
ZbYn009262	3'-linoleoyl sucrose	Lipids	Free fatty acids	C30H50O12	661.35	277.22	602.33	[M+CH3COOH-H]-	1	-	-	24349.5	21007.5	24819.8	11339.6	16902.9	13486.6	11671.6	18676.5	15018.7	-
ZbYn009419	3-Oleoyl sucrose	Lipids	Free fatty acids	C30H50O12	661.35	277.22	602.33	[M+CH3COOH-H]-	2	-	-	17184.6	15794	16689.8	9656.15	11175	15026.9	14563.7	13092.7	14739.1	-
ZbYn010300	3'-Palmitoyl sucrose	Lipids	Free fatty acids	C28H52O12	639.36	255.23	580.346	[M+CH3COOH-H]-	2	-	-	61626.9	71191.3	65156.3	35276.6	48996.9	44882.7	62837.8	58181.4	59220.7	-
Zbbn004440	10-O-Caffeoyl-geniposidic acid	Terpenoids	Monoterpenoids	C25H28O13	535.15	329.1	536.153	[M-H]-	3	-	-	11773.7	13385.2	8926.42	23788.9	10304.7	21404.2	23784.9	18768.4	19326.9	-
Zbdn007423	6,7-Dimethoxy-4-chromanone	Flavonoids	Other Flavonoids	C11H12O4	207.07	192.04	208.074	[M-H]-	3	54013-49-9	-	35263.1	33460.3	36873.4	35227	35118	35152.2	50347.7	45074.8	34628.2	-
Zbfn002169	3'-p-Coumaroyl-sucrose	Phenolic acids	Phenolic acids	C21H28O13	487.15	145.03	488.153	[M-H]-	1	-	-	609766	573362	535406	505750	635566	542962	548976	796489	661264	-
Zbfn002690	1-(4-Hydroxybenzoyl)Glucose; 25545-07-7	Phenolic acids	Phenolic acids	C13H16O8	299.08	93.03	300.084	[M-H]-	1	-	-	297488	151042	100670	134223	211124	172753	71929.6	122274	105492	-
Zbfn007626	1-Linoleoyl-2-Lysophosphatidic Acid Monobutylamine Ester*	Lipids	Glycerol ester	C25H48NO7P	504.31	279.23	505.317	[M-H]-	1	-	-	9.53752e+06	1.10675e+07	1.08074e+07	8.22037e+06	1.08018e+07	1.12647e+07	1.16264e+07	1.15906e+07	1.308e+07	-
Zbfn008434	1-O-Linoleoyl-3-O-galactopyranosyl-L-glycerol	Lipids	Glycerol ester	C27H48O9	515.32	279.23	516.33	[M-H]-	1	-	-	8.49304e+06	7.72079e+06	7.30592e+06	7.93369e+06	8.46373e+06	7.75848e+06	8.78765e+06	9.89867e+06	8.41914e+06	-
Zbfn013528	Beta-Hydroxypalmitic Acid*	Lipids	Free fatty acids	C16H32O3	271.23	225.22	272.235	[M-H]-	1	-	-	243274	228378	228261	231297	204998	218824	192277	215932	208583	-
Zbqn003921	N-carboxy-N-(2-oxo-2-phenylethyl)-L-alanine	Amino acids and derivatives	Amino acids and derivatives	C12H13NO5	250.07	88.04	251.079	[M-H]-	1	-	-	90542.1	81480.1	92061.1	46662.4	52821.2	39241.7	51312.4	65272.4	40995.1	-
Zbsn003878	Vicenin-3	Flavonoids	Flavones	C26H28O14	563.15	353.07	564.148	[M-H]-	1	59914-91-9	-	2.71103e+06	3.15974e+06	3.11524e+06	2.79809e+06	2.88322e+06	3.14444e+06	2.74273e+06	2.88589e+06	3.28529e+06	-
Zbsn004665	Apigenin-8-C-Glucoside (Vitexin)*	Flavonoids	Flavones	C21H20O10	431.1	311.05	432.106	[M-H]-	1	3681-93-4	C01460	829390	953944	1.11246e+06	206019	161198	217547	329787	423372	342900	ko00941,ko00944
Zbsn012113	Diacetoxy-[6]-gingerdiol	Others	Alcohol compounds	C21H32O6	379.21	295.19	380.22	[M-H]-	3	143615-75-2	-	34874.5	31903	26319	14020.1	13329.2	14158.8	25083.9	26623	21286.4	-
Zbzn008048	Embelin	Quinones	Quinones	C17H26O4	293.18	221.15	294.183	[M-H]-	1	550-24-3	-	43282.9	35682.3	42368.8	39967.7	46577	45841.6	39052.7	43474.5	37066.9	-
Zmfn000481	Uridine-5'-Diphosphate-D-Xylose	Nucleotides and derivatives	Nucleotides and derivatives	C14H22N2O16P2	535.04	323.03	536.044	[M-H]-	3	3616-06-6	C00190	9797.37	17590.6	7252.95	16469.6	10561.4	9776.62	20557.1	11080.4	13693.3	ko00520,ko00908,ko01100,ko01250
Zmgn000447	3-Phospho-D-glyceric acid	Organic acids	Organic acids	C3H7O7P	184.98	78.96	185.993	[M-H]-	3	820-11-1	C00197	652118	930768	827727	1.84678e+06	1.01573e+06	891409	1.1266e+06	933472	1.47256e+06	ko00010,ko00030,ko00260,ko00270,ko00561,ko00630,ko00710,ko01100,ko01110,ko01200,ko01230,ko01240
Zmgn001039	S-Ribosyl-L-homocysteine	Amino acids and derivatives	Amino acids and derivatives	C9H17NO6S	266.09	134.05	267.078	[M-H]-	1	-	C03539	2.4742e+06	3.39451e+06	3.4699e+06	1.99711e+06	1.94342e+06	2.71895e+06	2.79129e+06	2.79682e+06	3.29797e+06	ko00270,ko01100,ko01230
Zmgn004894	Methyl 4-hydroxybenzoate	Phenolic acids	Phenolic acids	C8H8O3	151.04	136.02	152.047	[M-H]-	1	99-76-3	-	278154	159222	213288	262744	125175	231797	205528	204015	222525	-
Zmhn001358	4-O-Glucosyl-4-hydroxybenzoic acid	Phenolic acids	Phenolic acids	C13H16O8	299.08	137.02	300.084	[M-H]-	1	-	-	61267.7	95726.4	49748.9	57429.5	63575.3	43641.2	105616	114067	103840	-
Zmhn001793	6-O-Caffeoyl-D-glucose*	Phenolic acids	Phenolic acids	C15H18O9	341.09	179.03	342.095	[M-H]-	1	-	-	30427.6	50697.6	57349.8	79523.9	65904.6	66480.4	63881.9	46936.4	67321	-
Zmhn001905	HydroxyAloe-emodin-8-O-glucoside	Quinones	Anthraquinone	C21H20O11	447.09	285.04	448.101	[M-H]-	3	-	-	87971.1	72249	63229.5	87284.5	76764	61129.2	113315	78592.2	78256	-
Zmhn001926	1-O-Salicyloyl-β-D-glucose*	Phenolic acids	Phenolic acids	C13H16O8	299.08	137.02	300.084	[M-H]-	1	60517-74-0	-	1.07236e+06	1.10487e+06	1.12634e+06	1.06637e+06	508600	1.38447e+06	910622	1.97934e+06	976923	-
Zmhn002227	4-O-Glucosyl-sinapate	Phenolic acids	Phenolic acids	C17H22O10	385.11	223.06	386.121	[M-H]-	1	-	C02919	27701.7	29025.9	23749.9	30255.5	31663.9	26387.9	26392.9	32989.2	34308.4	-
Zmhn002334	6-O-Feruloyl-β-D-glucose	Phenolic acids	Phenolic acids	C16H20O9	355.1	193.05	356.111	[M-H]-	3	137887-25-3	-	24265.8	50398.4	45831.4	40445.8	16405.7	33601.8	24206.4	55455.8	67394.1	-
Zmhn002422	1-O-Feruloyl-β-D-glucose*	Phenolic acids	Phenolic acids	C16H20O9	355.1	193.05	356.111	[M-H]-	1	7196-71-6	C17759	33923.4	56990.9	92241.5	125767	36518.9	40628.1	47328.1	48689.1	37864.1	-
Zmhn003257	5,7,2'-Trihydroxy-8-methoxyflavone*	Flavonoids	Flavones	C16H12O6	299.06	284.04	300.063	[M-H]-	1	-	-	83591.4	78552.6	95557.6	73026.9	79092.9	71272.1	52170.8	75231.4	66635	-
Zmjn001813	Pimelic acid	Lipids	Free fatty acids	C7H12O4	159.07	97.06	160.074	[M-H]-	1	111-16-0	C02656	38506.3	41400.8	70136	34502	33122.3	34495.8	20700.8	35881.8	15137.8	ko00780,ko01100,ko01240
Zmln000899	Syringaldehyde-4-O-glucoside	Others	Aldehyde compounds	C15H20O9	343.11	181.05	344.111	[M-H]-	2	-	-	17764.9	13597.9	32349.3	18907.9	16773.9	22031.4	114853	88768.6	127917	-
Zmln002252	Sideretin (5,7,8-Trihydroxy-6-methoxycoumarin)	Lignans and Coumarins	Coumarins	C10H8O6	223.03	149.03	224.032	[M-H]-	3	2177290-23-0	C22007	76552.8	66260.1	79496.8	92264.4	60360.8	62017.8	61822.3	51030	55944.8	ko00999,ko01110
Zmpn000199	D-Galactaric acid	Others	Saccharides	C6H10O8	209.03	85.03	210.038	[M-H]-	1	526-99-8	C00879	225921	203565	236379	185957	195157	259109	211406	255897	247406	ko00053,ko01100
Zmpn000638	3-Guanidinopropionic acid	Organic acids	Organic acids	C4H9N3O2	130.05	88.04	131.07	[M-H]-	3	353-09-3	C03065	43009.8	47725.9	54093.9	49413.3	59680.5	62437	52147	66151.1	63132.5	-
Zmpn003368	13S-Hydroxy-9Z,11E,15Z-octadecatrienoic acid	Lipids	Free fatty acids	C18H30O3	293.21	195.14	294.219	[M-H]-	3	87984-82-5	C16316	54754.3	52387.2	47967.8	21912.4	23863.3	27575.6	29504	35326.7	40156.9	ko00592
Zmtn001464	4,8-Dihydroxyquinoline-2-carboxylic acid	Alkaloids	Quinoline alkaloids	C10H7NO4	204.03	160.04	205.037	[M-H]-	3	59-00-7	C02470	61996.3	105215	78910	78080.2	79281	124022	130102	59757.2	90541.6	ko00380
Zmtn001624	N-Acetylisatin	Alkaloids	Plumerane	C10H7NO3	188.04	144.05	189.043	[M-H]-	3	574-17-4	C02172	20809	39009.2	23410.7	27510	35106.2	26190.5	23575.5	26197.1	17913.5	ko00380
Zmtn001661	Vanilloloside	Others	Alcohol compounds	C14H20O8	315.11	153.02	316.116	[M-H]-	1	74950-96-2	-	42481	63226.7	49677.9	68220.5	57082.9	64698.5	129789	150088	148901	-
Zmyn000155	N-α-Acetyl-L-ornithine	Amino acids and derivatives	Amino acids and derivatives	C7H14N2O3	173.11	131.08	174.1	[M-H]-	3	6205-08-9	C00437	122281	166643	145025	85150.1	101976	120117	154525	163753	325722	ko00220,ko01100,ko01110,ko01210,ko01230
Zmyn000453	Isocitric Acid	Organic acids	Organic acids	C6H8O7	191.02	111.01	192.027	[M-H]-	1	320-77-4	C00311	1.00104e+07	1.50936e+07	1.28349e+07	1.66794e+07	1.15036e+07	1.88592e+07	1.0349e+07	1.30627e+07	9.65074e+06	ko00020,ko00630,ko01100,ko01110,ko01200,ko01210,ko01230,ko01240
Zmyn003394	2',6'-Dihydroxy-4'-methoxyacetophenone	Others	Ketone compounds	C9H10O4	181.05	166.03	182.058	[M-H]-	2	7507-89-3	C10680	285439	305189	261228	237572	288674	279351	175871	177149	231503	-
Zmyn004449	9-Hydroxy-12-oxo-10(E),15(Z)-octadecadienoic acid	Lipids	Free fatty acids	C18H30O4	309.21	171.1	310.214	[M-H]-	3	-	C21923	25570.8	23577.3	25567.7	11471.4	13904.4	10787.4	12710.1	13651.9	13959.2	ko00592,ko01110
Zmyn004676	17-Hydroxylinolenic acid	Lipids	Free fatty acids	C18H30O3	293.21	113.1	294.219	[M-H]-	1	-	C16346	116528	122107	121700	48253.9	52333.9	55765.2	77062.8	75099.8	83445.5	ko00592
Zmyn004714	12-Hydroxyoctadec-9-Enoic Acid; Ricinoleic acid	Lipids	Free fatty acids	C18H34O3	297.24	183.14	298.251	[M-H]-	1	141-22-0	C08365	414005	405633	401930	328528	354120	314245	458502	446946	445201	-
Zmyn004732	2R-hydroxy-9Z,12Z,15Z-octadecatrienoic acid	Lipids	Free fatty acids	C18H30O3	293.21	185.12	294.219	[M-H]-	1	-	C16342	122190	106887	117213	45132.5	55597.2	51787.3	80951.1	85864	98856.7	ko00592
Zmyn005245	2,3'-Di-feruloyl sucrose	Phenolic acids	Phenolic acids	C32H38O17	693.21	517.16	694.211	[M-H]-	1	-	-	102026	194226	120172	219416	212466	214660	128578	146746	173109	-
Zmyn005252	3-Hydroxy-palmitic acid methyl ester	Lipids	Free fatty acids	C17H34O3	285.24	239.24	286.251	[M-H]-	3	51883-36-4	C11849	12564.6	10756.5	8783.58	10284	9075.38	9579.7	8400.8	10375.1	9306.42	-
Zmyn005384	2R-Hydroxyoctadecanoic Acid*	Lipids	Free fatty acids	C18H36O3	299.26	253.26	300.266	[M-H]-	1	26633-48-7	C03042	86270.8	68561.6	113038	78480.7	65289.5	46551.9	40287.2	56273	56230.5	-
Zmzn000113	L-threo-3-Methylaspartate	Amino acids and derivatives	Amino acids and derivatives	C5H9NO4	146.05	102.06	147.053	[M-H]-	1	6061-13-8	C03618	717725	516327	783854	482410	727438	747266	786554	672407	737960	ko00630,ko00660,ko01100,ko01200
mws0014	Ferulic acid*	Phenolic acids	Phenolic acids	C10H10O4	193.05	134.04	194.058	[M-H]-	1	537-98-4	C01494	3.94406e+06	4.32493e+06	3.21185e+06	5.45329e+06	5.29516e+06	6.33559e+06	2.81375e+06	4.40725e+06	5.72498e+06	ko00940,ko00996,ko01100,ko01110
mws0027	Syringic acid	Phenolic acids	Phenolic acids	C9H10O5	197.05	123.01	198.053	[M-H]-	3	530-57-4	C10833	46198.2	36094.9	33289.7	49107.6	27501.7	49073.5	47630.5	20193.2	40415.5	-
mws0028	Vanillic acid	Phenolic acids	Phenolic acids	C8H8O4	167.03	108.02	168.042	[M-H]-	1	121-34-6	C06672	406609	314331	347470	358945	226327	361828	305610	367594	309934	-
mws0046	Naringenin-7-O-Neohesperidoside(Naringin)	Flavonoids	Flavanones	C27H32O14	579.17	271.06	580.179	[M-H]-	3	10236-47-2	C09789	5848.08	6192.27	12373.3	21646.3	18552.3	12009	32459.5	18555.3	15461.8	ko00941,ko01100
mws0061	Quercetin-3-O-galactoside (Hyperin)	Flavonoids	Flavonols	C21H20O12	463.09	300.03	464.096	[M-H]-	1	482-36-0	C10073	13406.9	15988.8	10176.8	25589.8	25594	39300.5	25598.3	27678.8	47633.2	-
mws0089	Kaempferol-7-O-glucoside*	Flavonoids	Flavonols	C21H20O11	447.09	285.04	448.101	[M-H]-	1	16290-07-6	-	204256	271313	579530	260849	278767	337997	316069	349652	268332	-
mws0102	Indole-5-carboxylic acid*	Alkaloids	Plumerane	C9H7NO2	160.04	116.05	161.048	[M-H]-	3	1670-81-1	-	74627.3	74617.6	93912.6	95199	115765	100508	79763	117051	102904	-
mws0147	β-Hydroxyisovaleric acid	Organic acids	Organic acids	C5H10O3	117.06	59.01	118.063	[M-H]-	3	625-08-1	C20827	63472.7	60035.3	73287.5	50602.8	91843.5	70349.9	66053.2	77203.3	92017.8	ko00280,ko01100
mws0159	Phenylpyruvic acid	Phenolic acids	Phenolic acids	C9H8O3	163.04	91.06	164.047	[M-H]-	3	156-06-9	C00166	59509.8	68474.4	42156	102696	87821.6	77179.6	69971.4	34934.7	59544.9	ko00360,ko00400,ko00470,ko00960,ko01100,ko01110,ko01210,ko01230
mws0180	2,5-Dihydroxybenzoic acid; Gentisic Acid*	Phenolic acids	Phenolic acids	C7H6O4	153.02	109.03	154.027	[M-H]-	1	490-79-9	C00628	102568	87907.5	80037.1	84545.6	79860.3	88909.3	41609.3	51714.2	46228.5	ko00350,ko01100
mws0183	3,4-Dihydroxybenzoic acid (Protocatechuic acid)*	Phenolic acids	Phenolic acids	C7H6O4	153.02	109.03	154.027	[M-H]-	1	99-50-3	C00230	80369.2	116668	101840	119942	60066.9	107497	80961	111173	79872.2	ko00400,ko01100,ko01110
mws0192	Succinic acid*	Organic acids	Organic acids	C4H6O4	117.02	73.03	118.027	[M-H]-	1	110-15-6	C00042	885448	1.06737e+06	998474	2.36106e+06	2.47031e+06	2.70039e+06	1.68289e+06	1.99373e+06	1.85613e+06	ko00020,ko00190,ko00250,ko00310,ko00350,ko00360,ko00620,ko00630,ko00640,ko00650,ko00760,ko00920,ko01100,ko01110,ko01200
mws0208	Adipic Acid*	Organic acids	Organic acids	C6H10O4	145.05	101	146.058	[M-H]-	3	124-04-9	C06104	168577	175655	245527	156147	130977	162023	135572	136246	119963	ko01100
mws0214	D-Sorbitol	Others	Saccharides	C6H14O6	181.07	71.01	182.079	[M-H]-	1	50-70-4	C00794	275823	475198	459575	532254	265035	291523	298092	287399	239046	ko00051,ko00052,ko01100,ko02010
mws0236	2-Aminoethanesulfonic acid	Organic acids	Organic acids	C2H7NO3S	124.01	79.96	125.015	[M-H]-	3	107-35-7	C00245	180856	271236	217308	162585	220398	170671	323220	218122	241214	ko00430,ko00920,ko01100,ko02010
mws0237	Azelaic acid	Lipids	Free fatty acids	C9H16O4	187.1	125.1	188.105	[M-H]-	1	123-99-9	C08261	328553	347628	270206	358683	694112	340791	230905	279333	303985	-
mws0242	Suberic Acid	Lipids	Free fatty acids	C8H14O4	173.08	111.08	174.089	[M-H]-	1	505-48-6	C08278	64724	87299	70755.8	75246.5	54189	68405.5	51187.5	23292.7	64003.1	-
mws0248	Uridine	Nucleotides and derivatives	Nucleotides and derivatives	C9H12N2O6	243.06	110.02	244.07	[M-H]-	1	58-96-8	C00299	750301	689027	1.07814e+06	595709	642853	456797	629896	850301	814384	ko00240,ko01100,ko01232,ko02010
mws0264	D-Trehalose*	Others	Saccharides	C12H22O11	341.11	119.03	342.116	[M-H]-	1	99-20-7	C01083	1.2453e+07	1.01855e+07	1.46243e+07	1.1619e+07	1.09005e+07	1.4748e+07	1.22271e+07	1.47095e+07	1.16767e+07	ko00500,ko01100,ko01110,ko02010
mws0277	Quinic Acid	Organic acids	Organic acids	C7H12O6	191.06	85.03	192.063	[M-H]-	1	77-95-2	C00296	1.55657e+06	1.74697e+06	2.47844e+06	2.29779e+06	3.15317e+06	3.09447e+06	1.33247e+06	3.11341e+06	2.898e+06	ko00400,ko01100
mws0282	L-Tryptophan	Amino acids and derivatives	Amino acids and derivatives	C11H12N2O2	203.08	116.05	204.09	[M-H]-	1	73-22-3	C00078	5.20777e+06	4.86549e+06	5.66899e+06	3.12451e+06	5.3006e+06	3.77636e+06	3.49397e+06	2.97786e+06	3.72956e+06	ko00260,ko00380,ko00400,ko00901,ko00966,ko00970,ko00996,ko00999,ko01100,ko01110,ko01210,ko01230,ko01240
mws0341	2-Hydroxyisocaproic acid	Organic acids	Organic acids	C6H12O3	131.07	85.07	132.079	[M-H]-	3	20312-37-2	C03264	149753	136852	217797	186612	177320	158300	190262	169625	138422	-
mws0344	D-Xylonic acid	Others	Saccharides	C5H10O6	165.04	75.01	166.048	[M-H]-	1	526-91-0	C00502	734747	907472	939445	1.05051e+06	1.0059e+06	1.08101e+06	1.34451e+06	1.23098e+06	922424	ko00040,ko01100
mws0355	Catechin gallate*	Flavonoids	Flavanols	C22H18O10	441.08	169.01	442.09	[M-H]-	3	130405-40-2	-	350358	233284	344711	198636	166967	141168	126450	151522	209169	-
mws0359	Pentadecanoic Acid	Lipids	Free fatty acids	C15H30O2	241.22	241.22	242.225	[M-H]-	3	1002-84-2	C16537	180289	115668	127157	203636	174586	193644	167822	193500	168468	-
mws0361	Palmitoleic Acid*	Lipids	Free fatty acids	C16H30O2	253.22	235.21	254.225	[M-H]-	1	373-49-9	C08362	22315.2	24373.9	26253.4	22962.4	18303.3	21690	20999.1	23240.6	20454.8	ko00061,ko01100
mws0367	α-Linolenic Acid	Lipids	Free fatty acids	C18H30O2	277.22	277.22	278.225	[M-H]-	1	463-40-1	C06427	3.95914e+07	3.72237e+07	3.81147e+07	3.87016e+07	4.09997e+07	3.76249e+07	3.98076e+07	4.08477e+07	4.07751e+07	ko00592,ko01040,ko01100,ko01110
mws0371	Cis-4,7,10,13,16,19-Docosahexaenoic Acid	Lipids	Free fatty acids	C22H32O2	327.23	283.24	328.24	[M-H]-	3	6217-54-5	C06429	98472.1	113686	84161.7	55209.4	61167.7	55794.2	84007.3	79361.5	84594.6	ko01040
mws0396	Elaidic Acid*	Lipids	Free fatty acids	C18H34O2	281.25	281.25	282.256	[M-H]-	1	112-79-8	C01712	3.63929e+07	3.79924e+07	3.994e+07	1.94064e+07	3.56407e+07	3.49341e+07	3.39944e+07	3.97628e+07	3.53821e+07	-
mws0458	Vanillin; 4-Hydroxy-3-Methoxybenzaldehyde	Others	Aldehyde compounds	C8H8O3	151.04	136.02	152.047	[M-H]-	1	121-33-5	C00755	1.15277e+06	1.21033e+06	1.23332e+06	1.11895e+06	998241	1.32738e+06	962700	1.13132e+06	978153	ko00996,ko01100,ko01110
mws0470	Methylmalonic acid*	Organic acids	Organic acids	C4H6O4	117.02	73.03	118.027	[M-H]-	1	516-05-2	C02170	286842	306776	304707	703974	694716	874430	484243	561404	623561	ko00240,ko00280,ko00640,ko01100
mws0576	3-Hydroxybutyric acid	Organic acids	Organic acids	C4H8O3	103.04	59.01	104.047	[M-H]-	3	300-85-6	C01089	143669	119623	99728.5	145639	126238	130362	95826	112506	117153	ko00650,ko01100
mws0628	4-Hydroxybenzaldehyde	Others	Aldehyde compounds	C7H6O2	121.03	92.03	122.037	[M-H]-	1	123-08-0	C00633	163792	214029	106260	151606	193324	168840	153067	196979	197751	ko01100
mws0639	2,3-Dihydroxybenzoic Acid*	Phenolic acids	Phenolic acids	C7H6O4	153.02	109.03	154.027	[M-H]-	1	303-38-8	C00196	223157	165662	195004	238739	192728	161172	156291	63932.2	140947	ko01110
mws0668	Xanthosine	Nucleotides and derivatives	Nucleotides and derivatives	C10H12N4O6	283.07	151.03	284.076	[M-H]-	1	146-80-5	C01762	368435	420260	338813	332666	461790	297081	564826	589221	577328	ko00230,ko00232,ko01100,ko01110,ko01232,ko02010
mws0749	4-Hydroxybenzoic acid	Phenolic acids	Phenolic acids	C7H6O3	137.02	93.03	138.032	[M-H]-	3	99-96-7	C00156	478855	513869	484222	524976	527689	609678	473488	587520	561671	ko00130,ko00790,ko01100,ko01110,ko01240
mws0752	Undecylic Acid	Lipids	Free fatty acids	C11H22O2	185.15	185.16	186.162	[M-H]-	3	112-37-8	C17715	238931	191478	192095	223268	208033	212599	224210	173378	159518	-
mws0884	Cyclic 3',5'-Adenylic acid	Nucleotides and derivatives	Nucleotides and derivatives	C10H12N5O6P	328.05	134.05	329.053	[M-H]-	1	60-92-4	C00575	119070	70521.1	147617	152919	92793.3	115529	91906.3	74163.4	104833	ko00230,ko01100
mws0889	D-Threonic Acid	Others	Saccharides	C4H8O5	135.03	75.01	136.037	[M-H]-	3	3909-12-4	C21649	88787.8	106696	119246	164199	125514	77302.4	33899.3	104604	90809.7	-
mws0913	Kaempferol-3-O-galactoside (Trifolin)*	Flavonoids	Flavonols	C21H20O11	447.09	285.04	448.101	[M-H]-	1	23627-87-4	C12626	188134	201252	137169	240769	284729	238670	308585	361306	147588	ko00944,ko01110
mws0918	Prunetin (5,4'-Dihydroxy-7-methoxyisoflavone)	Flavonoids	Isoflavones	C16H12O5	283.06	268.04	284.068	[M-H]-	3	552-59-0	C10521	52540.2	38980.4	41955.4	56941.2	24861.6	39972	28237.6	32096.5	32622.1	ko00943
mws0924	2-Methylglutaric acid*	Organic acids	Organic acids	C6H10O4	145.05	101.06	146.058	[M-H]-	3	617-62-9	-	268810	299782	360562	277207	273788	319225	203630	193043	243493	-
mws0976	β-Pseudouridine	Nucleotides and derivatives	Nucleotides and derivatives	C9H12N2O6	243.06	153.03	244.07	[M-H]-	3	1445-07-4	C02067	73642.6	130924	107384	69395.2	87231.8	77776.6	75942.2	72345.7	124861	ko00240,ko01100
mws1038	Pantetheine	Alkaloids	Alkaloids	C11H22N2O4S	277.12	146.08	278.13	[M-H]-	1	496-65-1	C00831	90920.9	109647	102138	89609.1	106973	90937.9	129714	115017	115246	ko00332,ko00770,ko01100,ko01110
mws1060	9-(Arabinosyl)hypoxanthine	Nucleotides and derivatives	Nucleotides and derivatives	C10H12N4O5	267.07	135.03	268.081	[M-H]-	1	7013-16-3	-	271704	270863	176833	157676	143615	151715	459134	504748	338342	-
mws1080	Galactinol	Others	Saccharides	C12H22O11	341.11	179.06	342.116	[M-H]-	1	3687-64-7	C01235	3.4799e+07	3.95837e+07	3.9457e+07	3.81543e+07	3.99936e+07	3.28655e+07	4.86569e+07	4.473e+07	3.66292e+07	ko00052,ko01100
mws1086	Olean-12-ene-3,22,23-triol (Soyasapogenol B)	Terpenoids	Triterpene	C30H50O3	457.37	375.29	458.376	[M-H]-	3	595-15-3	C08980	743909	741085	762254	690646	774095	782513	752662	748979	635209	-
mws1153	2'-Acetylacteoside	Phenolic acids	Phenolic acids	C31H38O16	665.21	161.02	666.216	[M-H]-	3	94492-24-7	-	108660	52097.7	31319.4	26795.9	33119	27675.6	21822.5	11629.8	29055.8	-
mws1155	D-Mannitol*	Others	Saccharides	C6H14O6	181.07	101.02	182.079	[M-H]-	1	69-65-8	C00392	242250	250087	256808	159659	147391	161891	142913	117246	174172	ko00051,ko01100,ko02010
mws1350	Syringaldehyde; 4-Hydroxy-3,5-Dimethoxybenzaldehyde	Others	Aldehyde compounds	C9H10O4	181.05	151	182.058	[M-H]-	1	134-96-3	-	718477	878985	865866	961962	775402	777460	1.16588e+06	1.35418e+06	1.50852e+06	-
mws1389	3-Hydroxyolean-12-en-28-oic acid (Oleanolic acid)*	Terpenoids	Triterpene	C30H48O3	455.35	455.35	456.36	[M-H]-	3	508-02-1	C17148	474321	440682	290203	195035	184502	446364	304406	399770	523569	ko00999,ko01100,ko01110
mws1397	Epicatechin gallate*	Flavonoids	Flavanols	C22H18O10	441.08	169.02	442.09	[M-H]-	3	1257-08-5	-	487629	246829	248981	148979	179104	142623	58154.4	151355	165532	-
mws1417	Indole-3-carboxylic acid*	Alkaloids	Plumerane	C9H7NO2	160.04	116.05	161.048	[M-H]-	3	771-50-6	C19837	348652	304871	275286	310017	289398	263654	289435	196979	344703	-
mws1429	Vomifoliol (Blumenol A)	Terpenoids	Monoterpenoids	C13H20O3	223.13	161.1	224.141	[M-H]-	3	189351-15-3	C04166	53411.9	35719.9	43154.2	31252.9	13400.9	26046.5	40164.7	26181	41644.9	-
mws1434	Apigenin-6-C-glucoside (Isovitexin)*	Flavonoids	Flavones	C21H20O10	431.1	311.05	432.106	[M-H]-	1	38953-85-4	C01714	838182	909984	990577	220734	186109	205486	332718	363102	447421	ko00944
mws1488	Palmitic acid	Lipids	Free fatty acids	C16H32O2	255.23	237.22	256.24	[M-H]-	2	57-10-3	C00249	27320.5	21935	24587.5	19988.4	24343.5	25945.3	20650.5	22767.5	26869.5	ko00061,ko00062,ko00071,ko00073,ko01040,ko01100,ko01212
mws1574	Geniposidic acid*	Terpenoids	Monoterpenoids	C16H22O10	373.11	123.01	374.121	[M-H]-	3	27741-01-1	C11673	164600	176864	192320	146107	127385	171788	117732	143246	126077	ko00902,ko01110
mws1589	D-Panose*	Others	Saccharides	C18H32O16	503.16	179.06	504.169	[M-H]-	1	33401-87-5	C00713	1.7339e+06	1.40501e+06	1.28492e+06	2.85358e+06	3.15489e+06	3.0983e+06	1.97051e+06	1.4164e+06	1.76768e+06	-
mws1593	D-Maltotetraose	Others	Saccharides	C24H42O21	665.21	161.04	666.222	[M-H]-	2	34612-38-9	C02052	27326.8	19152.1	33156.3	58555.1	51804.9	58784.5	50869.6	64430.6	32788.2	-
mws1608	Luteolin-6-C-glucoside (Isoorientin)	Flavonoids	Flavones	C21H20O11	447.09	357.06	448.101	[M-H]-	1	4261-42-1	C01821	24293.1	25810.9	42520.1	18240.1	7599.11	18118.1	40750.6	25418.5	50830.6	-
mws2104	D-Pinitol	Others	Saccharides	C7H14O6	193.07	59.01	194.079	[M-H]-	3	10284-63-6	C03844	165972	202753	185263	271637	261705	225060	259136	185263	290447	-
mws2212	Caffeic acid	Phenolic acids	Phenolic acids	C9H8O4	179.03	135.05	180.042	[M-H]-	1	331-39-5	C01197	4.0777e+06	1.75047e+06	1.80476e+06	1.50873e+06	1.85588e+06	1.12026e+06	1.08464e+06	1.15033e+06	1.41363e+06	ko00940,ko00996,ko01100,ko01110
mws2220	Gallocatechin 3-O-gallate	Flavonoids	Flavanols	C22H18O11	457.08	169.01	458.085	[M-H]-	1	5127-64-0	-	1.38273e+06	136666	184545	118215	138396	164343	164343	116773	108124	-
mws2623	11-Octadecanoic acid(Vaccenic acid)*	Lipids	Free fatty acids	C18H34O2	281.25	281.25	282.256	[M-H]-	1	506-17-2	C21944	1.46822e+07	1.51832e+07	1.55149e+07	7.55252e+06	1.40856e+07	1.35014e+07	1.26476e+07	1.61262e+07	1.38834e+07	-
mws4085	Sinapic acid	Phenolic acids	Phenolic acids	C11H12O5	223.06	193.02	224.069	[M-H]-	1	530-59-6	C00482	105993	92760.6	67720.8	79496.8	63304.8	69192.8	108918	63304.8	108937	ko00940,ko01100,ko01110
mws4113	3'-Hydroxy-4'-O-methylglabridin	Flavonoids	Other Flavonoids	C21H22O5	353.14	295.06	354.147	[M-H]-	2	175554-11-7	-	10287.3	12410.5	12242.2	6801.79	6440.99	6967.33	10488.5	9097.5	9743.85	-
mws4170	D-Glucose*	Others	Saccharides	C6H12O6	179.06	59.01	180.063	[M-H]-	1	50-99-7	C00031	452895	590778	585059	422662	587468	545933	401664	704525	579425	ko00010,ko00030,ko00052,ko00500,ko00520,ko00524,ko00901,ko01100,ko01110,ko02010,ko04148
mws5038	Isomaltulose*	Others	Saccharides	C12H22O11	341.11	89.02	342.116	[M-H]-	1	13718-94-0	C01742	2.33251e+07	2.74817e+07	2.53439e+07	2.53642e+07	2.80601e+07	2.5918e+07	2.71592e+07	3.28298e+07	2.63019e+07	-
pmb2640	Dodecanoic acid (Lauric acid)	Lipids	Free fatty acids	C12H24O2	199.17	199.17	200.178	[M-H]-	1	143-07-7	C02679	103981	111845	108317	114149	108582	103790	108855	116839	123815	ko00061,ko01100,ko01110
pmb2653	DMelezitose O-rhamnoside	Others	Saccharides	C24H42O20	649.22	145.05	650.227	[M-H]-	3	-	-	49553.1	68687.3	53672.9	92303.1	106954	81054	104276	77360.2	73170.9	-
pmb2654	Anthranilate-1-O-Sophoroside	Phenolic acids	Phenolic acids	C19H27NO12	460.15	117.9	461.153	[M-H]-	3	-	-	6.64263e+06	6.03537e+06	6.29174e+06	5.30714e+06	4.51016e+06	4.55741e+06	5.89918e+06	5.67054e+06	5.42976e+06	-
pmb2786	9-Hydroxy-10,12,15-octadecatrienoic acid*	Lipids	Free fatty acids	C18H30O3	293.21	235.17	294.219	[M-H]-	1	89886-42-0	C16326	37767.8	42816.2	46000.9	28946.9	29877.4	28004.8	57771	50808.7	53967.2	ko00592
pmb2787	9-Oxo-10E,12Z-octadecadienoic acid*	Lipids	Free fatty acids	C18H30O3	293.21	275.2	294.219	[M-H]-	2	54232-59-6	C14766	58715.1	59225.3	49232.8	37227.3	34555.8	35319.1	67455.8	66534	61889.6	ko00591
pmb2789	13S-Hydroperoxy-6Z,9Z,11E-octadecatrienoic acid	Lipids	Free fatty acids	C18H30O4	309.21	209.05	310.214	[M-H]-	3	121107-97-9	-	85506.2	39737.8	35694.7	24565.4	23768.9	18745.1	27845.8	29853.4	42932.8	-
pmb2791	9-Hydroperoxy-10E,12,15Z-octadecatrienoic acid	Lipids	Free fatty acids	C18H30O4	309.21	209.05	310.214	[M-H]-	3	111004-08-1	C16321	53635.1	46063.9	45532.6	18174	20643.7	20007.2	32963.6	35476.6	34456.8	ko00592,ko01110
pmb2799	12,13-Epoxy-9-Octadecenoic Acid	Lipids	Free fatty acids	C18H32O3	295.23	195.14	296.235	[M-H]-	1	6799-85-5	C14826	387764	363004	361016	202024	203830	173761	384441	363007	381937	ko00591,ko01100
pmb2819	O-Caffeoyl maltotriose	Phenolic acids	Phenolic acids	C27H38O19	665.19	218.1	666.201	[M-H]-	3	-	-	588262	712163	727357	468571	375557	511821	526071	595364	689382	-
pmb2871	1-O-Gentisoyl-β-D-glucoside*	Phenolic acids	Phenolic acids	C13H16O9	315.07	153.02	316.079	[M-H]-	1	23445-11-6	-	37582.9	43242.8	44492.2	86823.2	47701.4	48757.3	118062	196205	109689	-
pmb3012	Chrysoeriol-7-O-glucoside	Flavonoids	Flavones	C22H22O11	461.11	299.06	462.116	[M-H]-	1	19993-32-9	-	42214.7	73693.9	43674.9	49004.2	29955.7	19065.7	41868.5	29950.2	37782	-
pmb3068	1-O-p-Coumaroylquinic acid	Phenolic acids	Phenolic acids	C16H18O8	337.09	163.04	338.1	[M-H]-	1	-	-	30339.2	26753.4	38790	44533.5	24079.4	6602.91	25418.7	36119.1	32107.4	-
pmb3079	N-Acetyl-D-glucosamine-1-phosphate	Others	Saccharides	C8H16NO9P	300.05	96.97	301.056	[M-H]-	3	6866-69-9	C04256	39205.8	46095.9	53306.7	30729.6	25338.8	34000.7	55024.4	44224	35663.3	-
pmd0152	LysoPA 16:0 (2n isomer)	Lipids	Glycerol ester	C19H39O7P	409.24	153	410.243	[M-H]-	3	-	-	87526.2	72108.5	82344.6	74544.4	65950.7	75614.2	60347	70052.2	86957.1	-
pmd0153	LysoPA 16:0	Lipids	Glycerol ester	C19H39O7P	409.24	153	410.243	[M-H]-	3	22002-85-3	C04036	80183.9	55830.1	66497.3	65476.4	53233.1	93120	43339.4	74952.6	78834	-
pme0075	N-Acetyl-L-glutamic acid	Amino acids and derivatives	Amino acids and derivatives	C7H11NO5	188.06	128.04	189.064	[M-H]-	1	1188-37-0	C00624	428179	484157	510395	763736	558377	620781	273394	405798	343181	ko00220,ko00470,ko01100,ko01110,ko01210,ko01230
pme0256	Xanthine	Nucleotides and derivatives	Nucleotides and derivatives	C5H4N4O2	151.03	108.02	152.033	[M-H]-	3	69-89-6	C00385	58643	83797.8	50662	57029.2	60338.3	59333.5	92148.6	85940.2	92760.2	ko00230,ko00232,ko01100,ko01110,ko01232
pme0422	Isoferulic Acid*	Phenolic acids	Phenolic acids	C10H10O4	193.051	134.037	194.058	[M-H]-	1	25522-33-2	C10470	3.63631e+06	7.76496e+06	4.12422e+06	6.4782e+06	5.35746e+06	6.44527e+06	6.6862e+06	4.9188e+06	5.93195e+06	-
pme0500	D-Melezitose	Others	Saccharides	C18H32O16	503.16	323.1	504.169	[M-H]-	1	597-12-6	C08243	1.06286e+06	754444	610261	1.89699e+06	1.03697e+06	1.1643e+06	1.11813e+06	1.01107e+06	1.00769e+06	-
pme0519	D-Sucrose*	Others	Saccharides	C12H22O11	341.11	119.03	342.116	[M-H]-	1	57-50-1	C00089	2.11912e+07	2.59993e+07	2.00149e+07	2.30693e+07	1.91569e+07	2.0255e+07	2.34879e+07	2.30445e+07	2.51609e+07	ko00052,ko00500,ko01100,ko01110,ko02010
pme1086	Glutathione reduced form	Amino acids and derivatives	Amino acids and derivatives	C10H17N3O6S	306.08	143.05	307.084	[M-H]-	1	70-18-8	C00051	1.62637e+06	1.84609e+06	1.23552e+06	2.35241e+06	1.86706e+06	1.96389e+06	1.83439e+06	1.94142e+06	2.18053e+06	ko00270,ko00480,ko01100,ko01240,ko02010
pme1216	2-Picolinic acid	Alkaloids	Pyridine alkaloids	C6H5NO2	122.02	78.03	123.032	[M-H]-	3	98-98-6	C10164	552700	664453	623135	407923	302644	385573	493820	500474	587594	ko00380,ko01100
pme1605	Kaempferol-3-O-robinobioside(Biorobin)	Flavonoids	Flavonols	C27H30O15	593.15	285.04	594.159	[M-H]-	2	17297-56-2	-	54981.7	53135.8	74321.4	84725.2	98101.4	68792.4	123347	107874	139837	-
pme1975	Malonic acid	Organic acids	Organic acids	C3H4O4	103	59.01	104.011	[M-H]-	3	141-82-2	C00383	45738.8	65577	61536.7	57165.6	165594	120208	138394	104792	114838	ko00061,ko00240,ko00410,ko01100,ko01212
pme2117	Adenosine 5'-diphosphate	Nucleotides and derivatives	Nucleotides and derivatives	C10H15N5O10P2	426.02	158.93	427.029	[M-H]-	3	58-64-0	C00008	24833.2	44514.2	24059.3	25347.9	28005.2	24187.3	15024.6	28869.5	41043.1	ko00190,ko00195,ko00230,ko00908,ko01100,ko01110,ko01232,ko01240
pme2125	Raffinose*	Others	Saccharides	C18H32O16	503.16	179	504.169	[M-H]-	1	512-69-6	C00492	1.09516e+07	1.35848e+07	1.00598e+07	1.90301e+07	1.43973e+07	1.24616e+07	1.57942e+07	1.59766e+07	1.11977e+07	ko00052,ko01100,ko02010
pme2237	Dulcitol*	Others	Saccharides	C6H14O6	181.07	101.02	182.079	[M-H]-	1	608-66-2	C01697	912030	1.01817e+06	873116	725673	692243	628547	692181	751418	854059	ko00052,ko01100
pme2563	γ-Glu-Cys	Amino acids and derivatives	Amino acids and derivatives	C8H14N2O5S	249.06	128.04	250.062	[M-H]-	3	636-58-8	C00669	70789.6	53469.3	100991	111792	90903.3	48115.6	75381.1	97449.3	82221.1	ko00480,ko01100,ko01240
pme2651	NADP (Nicotinamide adenine dinucleotide phosphate)	Nucleotides and derivatives	Nucleotides and derivatives	C21H28N7O17P3	742.07	620.02	743.076	[M-H]-	3	53-59-8	C00006	34108.2	26801.3	23825.5	46361.9	27988.6	22435.5	44348.5	20919.8	31179	ko00195,ko00480,ko00760,ko01100,ko01240
pme2827	Palmitaldehyde	Lipids	Free fatty acids	C16H32O	239.24	223.24	240.245	[M-H]-	3	629-80-1	C00517	3.62341e+07	3.8252e+07	3.72322e+07	3.7628e+07	3.67281e+07	3.76741e+07	3.67841e+07	3.70967e+07	3.65836e+07	ko00071
pme3083	2-(Formylamino)benzoic acid	Phenolic acids	Phenolic acids	C8H7NO3	164.04	120.05	165.043	[M-H]-	3	3342-77-6	C05653	212214	278434	204256	287416	221244	270828	239344	212475	352121	ko00380,ko01100
pme3096	Aminomalonic acid	Amino acids and derivatives	Amino acids and derivatives	C3H5NO4	118.01	74.02	119.022	[M-H]-	3	1068-84-4	C00872	87466.7	78161.4	133961	91951.4	82426.9	110317	119313	110324	105808	-
pme3188	Uridine 5'-monophosphate	Nucleotides and derivatives	Nucleotides and derivatives	C9H13N2O9P	323.03	211	324.036	[M-H]-	1	58-97-9	C00105	26521.9	9289.28	12687.6	14794.3	30773.4	15999.5	16864.5	34842	40172.9	ko00240,ko01100,ko01232,ko01240
pme3382	N-Acetyl-L-threonine	Amino acids and derivatives	Amino acids and derivatives	C6H11NO4	160.06	98.02	161.069	[M-H]-	3	17093-74-2	-	83945.2	114385	76753.5	77590	115330	98396.7	55974.6	75076.9	59498.5	-
pme3443	Sinapinaldehyde	Phenolic acids	Phenolic acids	C11H12O4	207.07	192.04	208.074	[M-H]-	3	4206-58-0	C05610	128584	49817.6	40550.9	44025.9	40556.8	58000.9	59473.4	88055.3	69529.3	ko00940,ko01100,ko01110
pmf0174	1-Decanol*	Others	Alcohol compounds	C10H22O	157.16	157.16	158.167	[M-H]-	3	112-30-1	C01633	717986	765826	717355	771931	671176	692656	877623	948212	790282	-
pmf0175	2-Decanol*	Others	Alcohol compounds	C10H22O	157.16	157.16	158.167	[M-H]-	3	1120-06-5	-	1.29058e+06	1.31842e+06	1.27468e+06	1.55571e+06	1.20796e+06	1.22012e+06	1.60419e+06	1.48249e+06	1.55833e+06	-
pmf0293	1-Octadecanol	Lipids	Free fatty acids	C18H38O	269.29	209.23	270.292	[M-H]-	3	112-92-5	-	119467	119074	120779	96496.5	108169	120175	122071	116791	103366	-
pmf0297	1-Eicosanol	Lipids	Free fatty acids	C20H42O	297.32	183.21	298.324	[M-H]-	3	629-96-9	-	508993	495207	491984	403378	418214	394281	572062	544580	588915	-
pmf0348	2,6-Dimethyl-7-octene-2,3,6-triol	Terpenoids	Monoterpenoids	C10H20O3	187.13	97.06	188.141	[M-H]-	3	73815-21-1	-	40616.3	43001.5	38083	47914.8	38093.3	68656.5	38083	35694.3	56620.5	-
pmf0397	Arachidic acid	Lipids	Free fatty acids	C20H40O2	311.3	311.3	312.303	[M-H]-	3	506-30-9	C06425	159204	125923	135826	195232	103513	144868	95072.8	147484	218340	ko01040
pmf0541	Shikonin	Quinones	Quinones	C16H16O5	287.09	155.01	288.1	[M-H]-	3	517-89-5	C17412	84143	87942.8	87973.1	68058.5	110920	84798.6	71869.3	33103.8	65982.2	ko00130,ko01110
pmn001336	Aloeemodin-8-O-glucoside	Quinones	Anthraquinone	C21H20O10	431.1	269	432.106	[M-H]-	3	-	-	49717.2	48302.7	39780.7	61085.7	49723	52877.7	53984	59672.4	46882.4	-
pmn001367	Protocatechuic acid-4-O-glucoside*	Phenolic acids	Phenolic acids	C13H16O9	315.07	153.02	316.079	[M-H]-	1	-	-	57077.7	72929.8	53679.8	64446.6	65239.7	64922.8	149880	134059	142298	-
pmn001380	Eucommiol	Others	Alcohol compounds	C9H16O4	187.1	169.09	188.105	[M-H]-	3	55930-44-4	C17878	77531.3	87221.5	79840.7	89778.5	79862.3	87021.6	51592.8	46535	64004.5	-
pmn001407	2,3,16,21-Tetrahydroxyolean-12-en-28-oic acid (Platycogenic acid C)	Terpenoids	Triterpene	C30H48O6	503.34	279.16	504.345	[M-H]-	3	26121-81-3	-	104406	75011.6	86202.1	60246.3	64966.9	68795.5	102021	101473	108453	-
pmn001420	1-O-Caffeoyl-β-D-glucose*	Phenolic acids	Phenolic acids	C15H18O9	341.09	179.04	342.095	[M-H]-	1	14364-08-0	C10433	72024.6	138146	48308.7	108186	82378.9	128050	137473	154450	93674.7	-
pmn001423	Roseoside	Others	Ketone compounds	C19H30O8	385.19	223.14	386.194	[M-H]-	3	54835-70-0	-	64445.2	64457	53477.2	23311	71300.2	49364.2	78169.5	63085.7	67199.5	-
pmn001459	Sibiricose A6	Phenolic acids	Phenolic acids	C23H32O15	547.17	205.05	548.174	[M-H]-	1	241125-75-7	-	1.72753e+06	1.73268e+06	1.23626e+06	1.84795e+06	2.46555e+06	1.90199e+06	1.56026e+06	1.06795e+06	880921	-
pmn001464	Arillanin A	Phenolic acids	Phenolic acids	C33H40O18	723.214	547.1	724.221	[M-H]-	3	154287-47-5	-	139188	215902	102275	188916	166190	160078	142045	154846	138729	-
pmn001468	Sibiricose A3	Phenolic acids	Phenolic acids	C19H26O13	461.13	137.02	462.137	[M-H]-	1	139726-39-9	-	1.15594e+06	1.04066e+06	1.12405e+06	1.3109e+06	1.23457e+06	1.3161e+06	1.17174e+06	1.19321e+06	728869	-
pmn001573	Desmethylagrimonolide-6-O-glucoside	Lignans and Coumarins	Coumarins	C23H26O10	461.15	299.09	462.153	[M-H]-	3	1257408-55-1	-	52137.3	46403.9	43901.3	41155.5	44530.5	47704.2	56248	30753.4	46644.1	-
pmn001610	Eicosadienoic acid*	Lipids	Free fatty acids	C20H36O2	307.26	307.26	308.272	[M-H]-	3	5598-38-9	C16525	523496	559231	562447	140539	367140	349518	451652	464694	355898	ko01040
pmn001612	(3-Mustard acyl)-fructosyl-α-D-(6-mustard acyl)glucoside	Phenolic acids	Phenolic acids	C34H42O19	753.22	529.2	754.232	[M-H]-	1	-	-	470695	391697	599446	249997	322321	267706	289645	410255	430721	-
pmn001669	Methyl sinapate	Phenolic acids	Phenolic acids	C12H14O5	237.08	207.03	238.084	[M-H]-	3	20733-94-2	-	33650.4	33246.8	26065.3	21413.3	29346.1	19296.8	47275.3	35474.3	32427.4	-
pmn001671	Furanofructosyl-α-D-(6-mustard acyl)glucoside*	Phenolic acids	Phenolic acids	C23H32O15	547.17	223.1	548.174	[M-H]-	1	-	-	4.34856e+06	4.15834e+06	3.76654e+06	3.89833e+06	2.76799e+06	3.0649e+06	2.91823e+06	4.33676e+06	3.53663e+06	-
pmn001672	Furanofructosyl-α-D-(3-mustard acyl)glucoside*	Phenolic acids	Phenolic acids	C23H32O15	547.17	223.1	548.174	[M-H]-	1	-	-	2.72015e+06	3.26767e+06	3.04169e+06	2.42341e+06	2.66256e+06	2.95696e+06	2.10998e+06	3.31312e+06	2.68386e+06	-
pmn001681	1-(4-Methoxyphenyl)-1-propanol	Others	Alcohol compounds	C10H14O2	165.09	149.06	166.099	[M-H]-	3	5349-60-0	-	340850	295201	347175	372435	371341	360393	246586	243970	260118	-
pmn001686	10,16-Dihydroxypalmitic acid	Lipids	Free fatty acids	C16H32O4	287.22	241.22	288.23	[M-H]-	1	3233-90-7	C08285	15934	12660.8	12771.6	19059.4	15041.6	22052.8	18589	10344.7	15013.7	ko00073
pmn001689	9-Hydroxy-12-oxo-15(Z)-octadecenoic acid*	Lipids	Free fatty acids	C18H32O4	311.22	223.17	312.23	[M-H]-	1	-	C21924	106696	91581	93590.3	45649.8	46980.4	55641.7	102214	114257	102550	ko00592,ko01110
pmn001694	9,10,13-Trihydroxy-11-Octadecenoic Acid	Lipids	Free fatty acids	C18H34O5	329.23	229.15	330.241	[M-H]-	1	29907-57-1	C14835	1.85899e+06	1.91831e+06	1.88957e+06	1.01672e+06	1.07302e+06	1.04884e+06	2.10521e+06	2.17103e+06	2.06162e+06	ko00591
pmn001700	24,30-Dihydroxy-12(13)-ene-lupeol*	Terpenoids	Triterpene	C30H48O3	455.353	455.354	456.36	[M-H]-	3	-	-	1.2948e+06	1.26155e+06	1.2716e+06	622319	588314	731351	949073	1.21049e+06	1.34284e+06	-
pmn001716	Carthamone*	Flavonoids	Chalcones	C21H20O11	447.09	285.04	448.101	[M-H]-	1	86579-00-2	C08598	339922	302617	289234	388235	433796	495335	496459	713081	422844	-
Zmyn005026	16-Methylheptadecanoic acid	Lipids	Free fatty acids	C18H36O2	283.26	283.26	284.272	[M-H]-	3	2724-58-5	C20356	3.92601e+07	5.03008e+07	5.66878e+07	4.11106e+07	7.57822e+06	5.3842e+07	3.90109e+07	3.98732e+07	3.96319e+07	-
mws1489	Stearic Acid	Lipids	Free fatty acids	C18H36O2	283.26	283.26	284.272	[M-H]-	3	57-11-4	C01530	6.21046e+07	7.92215e+07	8.46806e+07	6.67336e+07	1.20016e+07	7.74908e+07	6.00078e+07	6.36033e+07	6.4286e+07	ko00061,ko01040,ko01100
Cmxn004016	Dihydromarein	Flavonoids	Chalcones	C21H24O11	451.13	289.08	452.132	[M-H]-	3	-	-	14728.8	10314.6	13130.7	6061.43	1179.37	1179.37	10311.1	11673	16200.8	-
Wafn003485	Dihydroxyoctanoic acid glucoside	Lipids	Free fatty acids	C14H26O9	337.15	179.06	338.158	[M-H]-	1	-	-	21713.7	18822.9	14478.7	13042.9	1737.84	1737.84	10137.7	17372.7	8689.18	-
mws0059	Quercetin-3-O-rutinoside (Rutin)	Flavonoids	Flavonols	C27H30O16	609.15	301.04	610.153	[M-H]-	3	153-18-4	C05625	8930.92	596.685	596.685	19343.2	43139.2	24965.4	22317.7	14044.9	17852.9	ko00944,ko01100,ko01110
HJN037	3,5-Dihydroxy-4-methoxybenzoic acid; 4-O-Methylgallic Acid*	Phenolic acids	Phenolic acids	C8H8O5	183.03	124.02	184.037	[M-H]-	3	4319-02-2	-	279321	13605.4	43005.9	9544.11	38139.1	32598.9	25884.5	64069.2	77684.9	-
Hagn002504	5,7,5'-Trimethoxy-3',4'-methylenedioxyflavonoid	Flavonoids	Flavones	C19H16O7	355.07	85.03	356.09	[M-H]-	3	-	-	10306.8	10306.8	10306.8	91054.7	104174	106757	79002.7	52549.2	65141.1	-
Hmtn001120	5-(2-Hydroxyethyl)-2-O-glucosylphenol	Phenolic acids	Phenolic acids	C14H20O8	315.11	153.06	316.116	[M-H]-	3	-	-	9779.12	9779.12	9779.12	62261.4	50928.5	48895.6	121735	117183	153687	-
Laln002027	3,4-dihydroxybenzaldehyde-xylose-glucoside	Others	Aldehyde compounds	C18H24O12	431.12	137.02	432.127	[M-H]-	1	-	-	26501.9	27348.5	20516.5	13678.5	17106	14224.4	19664.9	33466.7	14330	-
Lmhn002573	Sinapoylglucuronic acid	Phenolic acids	Phenolic acids	C17H20O11	399.09	205.04	400.101	[M-H]-	3	-	-	42393.1	21890.9	30261	31535.5	36189.7	37025.2	34289.5	20577	17723.9	-
Lmmn004459	Ent-15-oxo-2β,16,19-trihydroxypimar-8(14)-ene	Terpenoids	Ditepenoids	C20H32O4	335.22	335.22	336.23	[M-H]-	3	-	-	224125	217942	322305	120152	147140	150984	129394	148616	161897	-
Lmrgn03385	Dihydrophaseic acid	Terpenoids	Sesquiterpenoids	C15H22O5	281.14	237.15	282.147	[M-H]-	3	41756-77-8	C15971	2027.54	2027.54	2027.54	166557	40524.7	41964.4	31400	23160.7	40517.7	ko00906
Waln013216	10-Hydroxystearic Acid	Lipids	Free fatty acids	C18H36O3	299.26	141.13	300.266	[M-H]-	3	638-26-6	-	3925.69	3357.99	2268.63	2540.44	3778.01	3158.45	3438.86	4285.72	3724.01	-
Wasn001627	Glucosyl 2,3-Dihydroxy-2-Methylbutanoic Acid	Organic acids	Organic acids	C11H20O9	295.1	89.02	296.111	[M-H]-	1	-	-	68191.1	72281.1	95402.3	11104.5	11104.5	11104.5	75617.1	55522.4	96953.4	-
Wasyqn1008	Dimethylglyceric Acid Glucoside	Organic acids	Organic acids	C11H20O9	295.1	59.01	296.111	[M-H]-	1	-	-	58349.3	146472	100649	8363.11	8363.11	8363.11	74211.4	112304	58525.6	-
Wayn000918	Isocitric acid-1-O-diglucoside	Organic acids	Organic acids	C18H28O17	515.12	111.01	516.133	[M-H]-	3	-	-	3874.45	3874.45	3874.45	49369.2	34845.1	24117.6	19372.3	40656.8	45925.8	-
Zbfn005447	2-(Phenethoxy)-6-mustardoyl-O-glucosyl-deoxy-arabinose	Phenolic acids	Phenolic acids	C30H38O15	637.21	223.06	638.221	[M-H]-	2	-	-	16130.4	16005.3	24922.4	8837.83	4423.33	17747.9	14555.8	20591.8	18920.8	-
Zbfn008708	1-O-Linoleoyl-(6-O-Hydroxyethyl-D-Glucose)	Lipids	Free fatty acids	C26H46O9	501.31	279.23	502.314	[M-H]-	3	-	-	10103	10301.5	6843.49	1368.7	1368.7	1368.7	11029.9	11436.6	13413.3	-
mws0275	L-Malic acid*	Organic acids	Organic acids	C4H6O5	133.01	71.01	134.022	[M-H]-	1	97-67-6	C00149	344632	673066	997122	1.30714e+06	1.38958e+06	1.45096e+06	641720	1.02777e+06	1.36211e+06	ko00020,ko00620,ko00630,ko00710,ko01100,ko01110,ko01200
mws0748	1-Caffeoylquinic acid	Phenolic acids	Phenolic acids	C16H18O9	353.09	191.06	354.095	[M-H]-	1	1241-87-8	-	9941.14	4816.46	13731.1	185233	67271.8	7749.56	27396.3	25232.1	40835.3	-
mws2213	Cinnamic acid	Phenolic acids	Phenolic acids	C9H8O2	147.05	103.06	148.052	[M-H]-	3	140-10-3	C00423	811.951	811.951	811.951	6704.02	4059.75	6821.81	8050.02	6097.22	14341.5	ko00130,ko00360,ko00940,ko00996,ko00999,ko01100,ko01110
pmf0138	D-Mannose*	Others	Saccharides	C6H12O6	179.06	59.01	180.063	[M-H]-	1	3458-28-4	C00159	464048	441619	865174	356651	466710	487880	452946	470487	665388	ko00051,ko00052,ko00520,ko01100,ko01250,ko02010
pmn001553	Cimidahurinine	Others	Alcohol compounds	C14H20O8	315.11	153.06	316.116	[M-H]-	3	142542-89-0	-	9070.39	9070.39	9070.39	45351.9	56497.6	81947.6	109635	101893	96953.9	-
pmn001583	Quercetin-3-O-robinobioside	Flavonoids	Flavonols	C27H30O16	609.15	300.03	610.153	[M-H]-	3	52525-35-6	-	16365.9	11908.9	13394.2	19343.2	41651.9	31204.4	13394.2	20282.9	11904.9	-
pmn001691	9,12,13-Trihydroxy-10,15-octadecadienoic acid	Lipids	Free fatty acids	C18H32O5	327.22	291.2	328.225	[M-H]-	1	-	-	2166.48	2166.48	2166.48	16446.2	10832.4	21249.8	22858.3	24945.6	31469.5	-
Zmhn002032	4-O-(6'-O-Glucosylcaffeoylglucosyl)-4-hydroxybenzyl alcohol	Phenolic acids	Phenolic acids	C28H34O15	609.18	447.13	610.19	[M-H]-	3	-	-	12537.4	1131.29	1131.29	9666.53	14012.9	22413.9	12270.3	17945	16813.2	-
HJN087	Naringenin-4'-O-glucoside	Flavonoids	Flavanones	C21H22O10	433.12	271.06	434.121	[M-H]-	3	-	-	19475.3	11974.6	8501.78	29917.9	45482.9	47343.5	15763.2	15828.3	9600.26	-
MWSHC20125	5-O-Caffeoylshikimic acid	Phenolic acids	Phenolic acids	C16H16O8	335.08	135.05	336.084	[M-H]-	1	73263-62-4	-	36058.7	24522.7	44749.7	1731.83	1731.83	1731.83	17306.6	8659.15	20193.2	-
MWSprf135	15-Tetracosenoic acid	Lipids	Free fatty acids	C24H46O2	365.34	283.26	366.35	[M-H]-	3	506-37-6	C08323	34630.7	35814.9	9215.92	11636.9	38422.9	41604.7	33963.6	40317.9	30869.6	ko01040
Wbmn004986	Lyoniresinol-3α-O-glucoside	Lignans and Coumarins	Lignans	C28H38O13	581.22	401.16	582.231	[M-H]-	1	-	-	2417.41	2417.41	2417.41	2417.41	2417.41	2417.41	18123.1	17513.8	12087.1	-
pme2566	5-L-Glutamyl-L-Alanine	Amino acids and derivatives	Amino acids and derivatives	C8H14N2O5	217.08	199.07	218.09	[M-H]-	3	5875-41-2	-	132287	185704	206458	126239	182427	131271	81899	53974.6	112353	-
pme0309	3-O-Methylgallic Acid*	Phenolic acids	Phenolic acids	C8H8O5	183.03	124.02	184.037	[M-H]-	3	3934-84-7	C05616	120322	1087.37	1087.37	1087.37	1087.37	1087.37	30092.3	40898.2	61331.9	-
Zbln003676	7-hydroxy-4-methoxyphenanthrene-2-O-glucoside	Quinones	PhenAnthraquinones	C21H22O7	385.13	205.05	386.137	[M-H]-	2	-	-	3018.4	3018.4	3018.4	3018.4	3018.4	3018.4	22080.3	17945	15092	-
Zbln006102	3,3'-O-Dimethylellagic Acid	Tannins	Tannin	C16H10O8	329.03	298.98	330.038	[M-H]-	3	2239-88-5	-	3483.04	3483.04	3483.04	3483.04	3483.04	3483.04	21661.9	17415.2	31846.2	-
pme1816	Neochlorogenic acid (5-O-Caffeoylquinic acid)	Phenolic acids	Phenolic acids	C16H18O9	353.09	191.06	354.095	[M-H]-	1	906-33-2	C17147	1731.69	1731.69	1731.69	278566	54174.4	8658.46	46671.1	30026.5	19910.1	-
Lmqn000432	1-(sn-Glycero-3-phospho)-1D-myo-inositol	Others	Saccharides	C9H19O11P	333.06	333.06	334.067	[M-H]-	1	-	-	1.13899e+06	1.02967e+06	1.0581e+06	1.0455e+06	2.08224e+06	997775	805196	895576	944445	-
MWS1709	D-Malic acid*	Organic acids	Organic acids	C4H6O5	133.01	71.01	134.022	[M-H]-	1	636-61-3	C00497	167445	119872	182198	572290	375727	389868	267383	375674	277704	ko00650,ko01100
ZbWn008386	4-methylbenzenesulfonic palmitic anhydride	Others	Others	C23H38O4S	409.24	153	410.249	[M-H]-	2	-	-	123785	122083	137972	125384	111886	196770	86208.6	99104.6	113678	-
Zmpn003698	11,14,17-Eicosatrienoic acid*	Lipids	Free fatty acids	C20H34O2	305.249	59.0136	306.256	[M-H]-	3	17046-59-2	C16522	198599	97102.6	205704	288791	353172	299965	139196	330346	317510	ko01040
mws0281	Citric Acid	Organic acids	Organic acids	C6H8O7	191.02	111.01	192.027	[M-H]-	1	77-92-9	C00158	2.40658e+07	3.4347e+07	3.77893e+07	2.48621e+07	2.75515e+07	5.54003e+07	1.89673e+07	4.0519e+07	2.36717e+07	ko00020,ko00250,ko00630,ko01100,ko01110,ko01200,ko01210,ko01230,ko01240
mws0425	Citraconic acid	Organic acids	Organic acids	C5H6O4	129.02	85.03	130.027	[M-H]-	3	498-23-7	C02226	105582	115451	197127	191384	230572	140510	152635	174533	166793	ko00290,ko00660,ko01100,ko01210
mws1089	Sucrose-6-phosphate	Others	Saccharides	C12H23O14P	421.08	241.01	422.082	[M-H]-	3	-	-	525556	409529	817803	657387	1.60155e+06	729383	1.88911e+06	1.60203e+06	909105	-
pmb2855	L-Glutamine-O-glycoside	Amino acids and derivatives	Amino acids and derivatives	C11H20N2O8	307.11	145.06	308.122	[M-H]-	3	-	-	59548.3	33406	69028.8	26904.2	34496.9	31753.2	34158.4	34499.6	74170.7	-
pme3207	Muconic acid	Organic acids	Organic acids	C6H6O4	141.02	59.01	142.027	[M-H]-	3	1119-72-8	C02480	376685	3.00895e+06	1.32163e+07	5.47516e+06	9.13859e+06	1.34239e+07	6.89172e+06	1.33309e+07	7.06911e+06	ko01100

## Sheet: Table S4
Table S4. Different accumulated metabolites in AS vs AR.
Index	Compounds	Class I	Class II	Formula	Level	CAS	aging-tolerant-indica_a	aging-tolerant-indica_b	aging-tolerant-indica_c	aging-sensitive-indica_a	aging-sensitive-indica_b	aging-sensitive-indica_c	VIP	P-value	FDR	Fold_Change	Log2FC	Type
HX1369	Lariciresinol	Lignans and Coumarins	Lignans	C20H24O6	3	27003-73-2	232452	186501	181330	89783.5	93119.3	76807.8	1.38277	0.0137285	0.0707246	2.31135	1.20874	up
Laxp003634	Swertisin 8-methyl ether*	Flavonoids	Flavones	C23H24O11	1	-	31227.3	71080.7	10711.7	123448	82302.2	142169	1.08835	0.0352647	0.115809	0.324845	-1.62218	down
Lcfp115918	2-(2-Hydroxyethoxy)ethylbenzoate	Others	Alcohol compounds	C11H14O4	1	20587-61-5	2.17615e+06	2.03976e+06	1.98978e+06	824362	876411	734665	1.40957	9.63463e-05	0.00478971	2.54808	1.34941	up
Lcfp121065	N-(4-aminobutyl)hexadecanamide	Alkaloids	Alkaloids	C20H42N2O	2	-	160017	188173	228781	2.00512e+06	2.27736e+06	2.2879e+06	1.41467	0.00144159	0.018221	0.0878137	-3.50941	down
Lcsp003039	Lys-Ala-Gln	Amino acids and derivatives	Amino acids and derivatives	C14H27N5O5	1	-	433408	458192	360829	283756	132241	169982	1.22693	0.0203967	0.0855965	2.13733	1.09581	up
Lcsp013328	linoleoyl ethanolamine	Lipids	LPE	C20H37NO2	1	68171-52-8	454454	463597	444429	944402	882971	960899	1.41573	0.00158948	0.0190501	0.488647	-1.03314	down
Lhmp122220	6-Methoxyhomopterocarpin	Flavonoids	Isoflavones	C18H18O5	2	-	1.20621e+06	1.19098e+06	1.07501e+06	358049	332867	377497	1.41521	0.00124657	0.0171215	3.24987	1.70038	up
Lmhp011388	2-α-Linolenoyl-glycerol*	Lipids	Glycerol ester	C21H36O4	1	55268-58-1	147125	140706	137888	321043	323305	328768	1.41859	1.22394e-06	0.000486098	0.437481	-1.19271	down
Lmhp011549	LysoPC 20:1	Lipids	LPC	C28H56NO7P	1	-	55548	53509.7	50238.6	113810	116617	119957	1.4153	1.31262e-05	0.00178352	0.454633	-1.13723	down
Lmmp003091	Quercetin-3-O-(4''-O-glucosyl)rhamnoside*	Flavonoids	Flavonols	C27H30O16	1	59262-54-3	44260.6	50703.8	69040.6	4881.1	24418.8	19128.6	1.14255	0.0168373	0.0794666	3.38654	1.75981	up
Lmqp010784	Progesterone	Terpenoids	Ditepenoids	C21H30O2	3	57-83-0	38035.1	40646.1	28697.4	62092.7	87247	72218.3	1.31849	0.0195986	0.0855965	0.484652	-1.04498	down
MWSmce689	Methyl linolenate	Lipids	Free fatty acids	C19H32O2	3	301-00-8	14998.3	14250	15923	39974.9	43527	37303.9	1.41185	0.00313792	0.0286487	0.373917	-1.41921	down
MWSslk148	Rutin Trihydrate	Flavonoids	Flavonols	C27H36O19	3	207671-50-9	67270.6	88253.8	74350.6	19126	33372.4	19516.3	1.34676	0.00313214	0.0286487	3.19206	1.67449	up
Wadp008171	2-Hydroxy-6,18-epoxypimara-8,15-dien-18-one	Terpenoids	Ditepenoids	C20H28O3	3	-	34213.4	45946.6	53536.8	109001	162329	154492	1.35618	0.0192879	0.0855751	0.313973	-1.67129	down
Wadp008333	7-Oxo-pimara-15-en-2,19-diol	Terpenoids	Ditepenoids	C20H32O3	3	-	155004	175303	167366	66604.4	82641.1	97691.1	1.34967	0.00261806	0.0259454	2.01539	1.01106	up
Wadp009670	2-Hydroxy-Pimara-5,15-dien-19-oic acid	Terpenoids	Ditepenoids	C20H30O3	3	-	233958	264765	246337	65738.5	76177.2	91520.9	1.39911	0.000155179	0.00602426	3.1917	1.67433	up
Wadp010342	7-Oxodehydropimaric acid	Terpenoids	Ditepenoids	C20H26O3	3	-	21904.4	25428.1	28204.4	42624.6	57712.7	64507.2	1.33127	0.0359572	0.116673	0.458231	-1.12585	down
Waqkp05977	2-g-linolenoyl-glycerol	Lipids	Glycerol ester	C21H36O4	2	-	32960.5	32769.4	38304.2	129788	131378	131105	1.4164	0.000148907	0.00599487	0.26521	-1.91479	down
Wbhp008887	13-(Hydroxymethyl)-5,9-dimethyl-14-oxotetracyclo[11.2.1.01,10.04,9]hexadecane-5-carbaldehyde	Terpenoids	Terpene	C20H30O3	3	-	247946	308304	279159	75296.2	83691.7	105989	1.3911	0.0022722	0.0233007	3.15276	1.65662	up
Wbkp008219	(3S,3'S)-N,N'-((1R,2R)-5-((3,4,5-trihydroxy-6-methyltetrahydro-2H-pyran-2-yl)oxy)cyclohex-3-ene-1,2-diyl)bis(2-methyl-2,3,4,9-tetrahydro-1H-pyrido[3,4-b]indole-3-carboxamide)	Alkaloids	Alkaloids	C38H46N6O7	3	-	874230	886821	905497	3.6653e+06	3.79752e+06	3.37186e+06	1.41852	0.00203319	0.0221008	0.246112	-2.02261	down
Wbmp010544	10-Hydroxymethyllycaconitine	Alkaloids	Alkaloids	C37H50N2O11	1	-	807849	797417	848596	3.28269e+06	2.85693e+06	2.88522e+06	1.41644	0.00355642	0.0304396	0.271901	-1.87885	down
Zbsp004510	Isoorientin 7,3'-dimethyl ether*	Flavonoids	Flavones	C23H24O11	1	-	9192.27	44897.2	32113.7	76691.5	87913	82313.2	1.12152	0.0273247	0.0997044	0.349117	-1.51822	down
Zmcp001750	Eleutheroside B1	Lignans and Coumarins	Coumarins	C17H20O10	3	16845-16-2	29193.8	23659.8	23678.5	8761.25	7305.01	18979	1.16712	0.0447426	0.135474	2.18381	1.12685	up
Zmmp003443	γ-Glu-Trp	Amino acids and derivatives	Amino acids and derivatives	C16H19N3O5	1	66471-20-3	131694	115936	95899.6	382133	369252	343571	1.40067	8.73329e-05	0.00478971	0.313738	-1.67237	down
mws0005	Tryptamine	Alkaloids	Plumerane	C10H12N2	3	61-54-1	36506.8	43136.3	64478.1	157773	123346	144457	1.3487	0.00224328	0.0232232	0.33865	-1.56213	down
mws0983	N-Oleoylethanolamine	Alkaloids	Alkaloids	C20H39NO2	3	111-58-0	83932.8	84022	89962.6	183012	171269	170819	1.4147	0.000311313	0.00852698	0.491177	-1.02568	down
pma3724	1-O-Feruloylquinic acid*	Phenolic acids	Phenolic acids	C17H20O9	1	-	38385	52083.6	34470.8	105552	75234.5	72647.5	1.2772	0.0371025	0.118045	0.492985	-1.02038	down
pmb0468	N-Formyl-L-Methionine	Amino acids and derivatives	Amino acids and derivatives	C6H11NO3S	3	4289-98-9	113400	118943	141652	258812	276547	234109	1.38487	0.00150833	0.0186313	0.486043	-1.04084	down
pmb0490	p-Coumaroylputrescine	Alkaloids	Phenolamine	C13H18N2O2	3	34136-53-3	60676.4	67637.9	53334.7	244681	239706	244650	1.41324	9.27019e-05	0.00478971	0.249163	-2.00484	down
pmb0883	LysoPE 18:0	Lipids	LPE	C23H48NO7P	3	69747-55-3	150188	152296	139953	364317	339343	338921	1.41535	0.000339059	0.0089892	0.424367	-1.23661	down
pmb1912	10-Formyltetrahydrofolic Acid	Alkaloids	Alkaloids	C20H23N7O7	1	2800-34-2	5.14475e+06	4.87617e+06	5.41403e+06	2.62064e+06	2.2581e+06	2.56438e+06	1.40434	0.000272746	0.008021	2.07372	1.05222	up
pmb2228	LysoPC 19:0	Lipids	LPC	C27H56NO7P	3	108273-88-7	615450	564409	588244	324972	262574	277774	1.39545	0.00031378	0.00852698	2.04329	1.0309	up
pme0368	Apigenin-7-O-rutinoside (Isorhoifolin)	Flavonoids	Flavones	C27H30O14	1	552-57-8	378279	280919	465504	168900	167064	111992	1.30183	0.0396198	0.1234	2.51074	1.32811	up
pmp000413	Genistein-8-C-glucoside	Flavonoids	Isoflavones	C21H20O10	2	66026-80-0	76419.4	70727.6	47317.9	355408	277476	341560	1.39072	0.00402065	0.0331094	0.199565	-2.32507	down
Lmsp004166	Quercetin-3-O-glucoside-7-O-rhamnoside*	Flavonoids	Flavonols	C27H30O16	1	-	52109.3	72078.4	46732.8	5521.07	12710	12024.9	1.34631	0.0191284	0.0854542	5.64915	2.49803	up
MWStz475	Apigenin 6,8-di-C-alpha-L-arabinopyranoside*	Flavonoids	Flavones	C25H26O13	1	73140-47-3	82277.6	122049	57514.8	185884	167109	199053	1.23556	0.0203234	0.0855965	0.474311	-1.07609	down
Lacp003427	Grasshopper ketone	Terpenoids	Monoterpenoids	C13H20O3	3	-	15982.6	9521.94	13600.7	1904.39	1904.39	1904.39	1.40221	0.0275405	0.0997044	6.84476	2.775	up
Lcsp001671	2-oxindole-3-acetic acid	Alkaloids	Plumerane	C10H9NO3	3	2971-31-5	21404.5	27323.9	24869.8	4280.9	4280.9	4280.9	1.41568	0.00711222	0.0460983	5.73075	2.51872	up
Lmnp002584	Hispidulin-8-C-(2''-O-glucosyl)glucoside	Flavonoids	Flavones	C28H32O16	3	-	22991.1	12136	19460.6	2427.19	2427.19	2427.19	1.39441	0.0387272	0.121666	7.49667	2.90625	up
MWS201424	Ile-Asn	Amino acids and derivatives	Amino acids and derivatives	C10H19N3O4	3	59652-59-4	1389.49	1389.49	1389.49	12517.9	6947.44	14292.9	1.38788	0.0468251	0.139068	0.12348	-3.01766	down
Wadp007230	2,7-Dioxo-pimara-15-en-3,6,19-triol	Terpenoids	Ditepenoids	C20H30O5	3	-	1930.92	1930.92	1930.92	17594.5	22940.2	34188.4	1.40405	0.0424351	0.129935	0.0775231	-3.68923	down
Wahlp01697	Methyl 3-oxo-2-phenylpropanoate	Phenolic acids	Phenolic acids	C10H10O3	2	5894-79-1	12991	12991	12991	72027.2	64955.1	73630.3	1.41884	0.00216275	0.0228243	0.185046	-2.43404	down
Wbjp001581	2-(((3-(2-aminoethyl)indolin-5-yl)oxy)methyl)-6-((3,4-dihydroxybutan-2-yl)oxy)tetrahydro-2H-pyran-3,4,5-triol	Alkaloids	Alkaloids	C20H32N2O8	3	-	9173.49	8470.42	5003.39	26804	40275.6	32377.6	1.36078	0.0151335	0.0751149	0.227709	-2.13474	down
Zbqp000676	3-(triazan-2-yl)propyl L-prolinate	Amino acids and derivatives	Amino acids and derivatives	C8H18N4O2	3	-	9620.08	9620.08	9620.08	58247	61866.5	59453.7	1.42016	0.000448314	0.00994526	0.160721	-2.63737	down
Zbsp003971	Chrysoeriol-6-C-glucoside-7-O-glucoside	Flavonoids	Flavones	C28H32O16	1	-	10789.8	16908.8	14170.6	2157.96	2157.96	2157.96	1.40643	0.0217651	0.0879506	6.46741	2.69319	up
Zbsp004060	Apigenin-6-C-xyloside-8-C-arabinoside*	Flavonoids	Flavones	C25H26O13	1	-	69759.3	110784	59034.8	227189	170782	215350	1.30464	0.0060327	0.0421465	0.390624	-1.35615	down
Zmdp002216	L-γ-Glutamyl-L-leucine	Amino acids and derivatives	Amino acids and derivatives	C11H20N2O5	1	2566-39-4	35732.2	57383.2	39699.1	7146.43	7146.43	7146.43	1.40286	0.0306647	0.1044	6.19491	2.63108	up
zjgp122014	(Z)-6-O-β-D-glucopranosyl-6,7,3',4'-tetrahydroxyaurone*	Flavonoids	Aurones	C21H20O11	3	-	49411.1	51874.7	77258.7	7559.28	7559.28	7559.28	1.4066	0.0281146	0.0997044	7.87308	2.97693	up
Lmgp004305	5,7,4'-Trihydroxy-6,8-dimethoxyisoflavone-7-O-galactoside-glucose-rhamnose	Flavonoids	Isoflavones	C35H44O21	3	-	9065.87	9058.36	9075.33	1449.97	1449.97	1449.97	1.4204	4.15692e-07	0.000451857	6.25289	2.64452	up
Zbsp004455	Tricin-5,7-O-diglucoside	Flavonoids	Flavones	C29H34O17	1	-	33950.2	18652.4	23764.7	11875.2	1470.8	1470.8	1.17762	0.0250156	0.0963085	5.15411	2.36572	up
MWS20147	Luteolin-3'-O-glucoside*	Flavonoids	Flavones	C21H20O11	3	5154-41-6	7004.3	7004.3	7004.3	40263	61545.6	35021.5	1.39721	0.0414105	0.127156	0.153569	-2.70304	down
pmb0494	Sinapoylputrescine	Alkaloids	Phenolamine	C15H22N2O4	3	70185-57-8	1538.08	1538.08	1538.08	439424	371979	353659	1.41998	0.00451397	0.0355557	0.00396051	-7.9801	down
mws1478	Nicotine	Alkaloids	Pyridine alkaloids	C10H14N2	3	54-11-5	3413.32	3413.32	3413.32	51878.5	58627.9	34966	1.41059	0.023517	0.0935952	0.070391	-3.82846	down
Hmyp002656	Methyl dioxindole-3-acetate	Alkaloids	Plumerane	C11H11NO4	3	57061-18-4	37680.4	36291.3	57748.1	102129	75263.4	88700.9	1.28019	0.0129297	0.0685587	0.495014	-1.01446	down
zjgp122317	4-O-(2''-O-acetyl-6''-P-coumaroyl-β-D-glucopyranosyl)-P-coumaric acid	Others	Others	C26H26O11	2	-	61221.9	57316	48327.7	5142.35	5142.35	5142.35	1.41804	0.00567025	0.0402892	10.8164	3.43515	up
Lcfn121254	DMAPP	Organic acids	Organic acids	C5H12O7P2	2	358-72-5	255830	402806	344220	1.38705e+06	1.9686e+06	1.71133e+06	1.39141	0.011216	0.0625219	0.19792	-2.33701	down
Lmbn002737	3-Methylbenzaldehyde	Others	Aldehyde compounds	C8H8O	3	620-23-5	53669.9	64110.6	48087.2	22655.3	31614	26846.9	1.33838	0.0121407	0.0656563	2.04481	1.03197	up
Lmbn005369	13(S)-HODE;13(S)-Hydroxyoctadeca-9Z,11E-dienoic acid*	Lipids	Free fatty acids	C18H32O3	1	10219-69-9	950904	965016	964868	2.31226e+06	2.32124e+06	2.23863e+06	1.41984	0.000263772	0.008021	0.419199	-1.25429	down
Lmbn005662	9(10)-EpOME;(9R,10S)-(12Z)-9,10-Epoxyoctadecenoic acid	Lipids	Free fatty acids	C18H32O3	1	16833-56-0	773521	728610	694623	1.53894e+06	1.49529e+06	1.43276e+06	1.41239	7.10312e-05	0.00478971	0.491774	-1.02393	down
Lmbn007891	Hydroxy ricinoleic acid*	Lipids	Free fatty acids	C18H34O4	1	-	351707	345834	331405	809769	795547	741937	1.41603	0.00109002	0.0160116	0.438362	-1.18981	down
Lmdn003674	6-O-p-HydroxybenzoylAjugol	Terpenoids	Monoterpenoids	C22H28O11	3	-	21625.9	22668.5	8320.08	65156	46744.7	43904.5	1.21681	0.0168876	0.0794666	0.337694	-1.56621	down
Lmjn003562	3,6'-Diferuloylsucrose	Phenolic acids	Phenolic acids	C32H38O17	1	107172-40-7	409658	556903	462545	187273	233349	231952	1.36252	0.0177044	0.0822422	2.18995	1.1309	up
Lmln007483	6,9,10-Trihydroxyoctadec-7-enoic acid; Sanleng acid*	Lipids	Free fatty acids	C18H34O5	1	-	567949	665189	643250	1.189e+06	1.35338e+06	1.22234e+06	1.39859	0.00120037	0.0167282	0.498414	-1.00458	down
Lmtn004049	Abscisic acid	Terpenoids	Sesquiterpenoids	C15H20O4	3	21293-29-8	7024.74	11701.2	11701.2	35629	36642.7	29646.2	1.36212	0.00138624	0.0178645	0.298546	-1.74397	down
MW0055437	Octadecanedioic acid*	Lipids	Free fatty acids	C18H34O4	1	871-70-5	371688	346933	337548	805323	785176	794403	1.41653	2.50003e-05	0.00209041	0.442856	-1.17509	down
MWS1875	2-Naphthol*	Others	Others	C10H8O	1	135-19-3	17430.1	22024	20144.9	49714.3	50311.7	49295.4	1.40507	0.00129972	0.0171367	0.399132	-1.32506	down
MWS4295	DL-2-hydroxystearic acid*	Lipids	Free fatty acids	C18H36O3	1	629-22-1	115108	125957	119832	305667	287300	289578	1.41658	9.69398e-05	0.00478971	0.408928	-1.29008	down
Rfmb091	9S-Hydroxy-10E,12Z-octadecadienoic acid*	Lipids	Free fatty acids	C18H32O3	1	15514-85-9	1.08217e+06	1.08716e+06	976038	2.40804e+06	2.47651e+06	2.39938e+06	1.41487	1.98257e-05	0.00209041	0.431824	-1.21148	down
Wafn011571	alpha-Hydroxylinoleic acid*	Lipids	Free fatty acids	C18H32O3	1	57818-44-7	938131	942698	855930	2.14996e+06	2.06284e+06	2.16743e+06	1.41535	1.09485e-05	0.00178352	0.428943	-1.22114	down
Waptn05947	DGMG 18:3	Lipids	Glycerol ester	C33H56O14	1	-	130420	182770	170802	681299	634795	720776	1.40443	0.000187929	0.00638371	0.237616	-2.0733	down
Waptn06085	DGMG 18:3(2n isomer)	Lipids	Glycerol ester	C33H56O14	1	-	152372	156066	167272	647152	605477	755536	1.41347	0.00712467	0.0460983	0.236888	-2.07772	down
Waptn06702	(9S)-Hydroxyoctadecadienoic acid	Lipids	Free fatty acids	C18H32O3	1	73543-67-6	468211	471216	480274	1.38567e+06	1.40902e+06	1.40417e+06	1.42024	1.5633e-06	0.000486098	0.338115	-1.56441	down
Wcdn005942	helonioside A	Others	Others	C32H38O17	3	-	429041	510187	451467	229198	229158	224966	1.40556	0.010172	0.0585023	2.0352	1.02517	up
Ydhn005639	Rhodojaponin V	Terpenoids	Ditepenoids	C22H34O7	3	37720-86-8	286971	271512	248648	555521	635379	607240	1.40593	0.00130851	0.0171367	0.44887	-1.15563	down
Zadn009075	Hydroperoxylinoleic acid*	Lipids	Free fatty acids	C18H32O4	1	34444-18-3	47347.2	49364.4	41687.2	97164.3	94883.5	95975.5	1.4064	0.00106689	0.0158864	0.480512	-1.05735	down
Zaln004057	4-caffeoylshikimic acid*	Phenolic acids	Phenolic acids	C16H16O8	1	-	11563.6	11556.9	8639.63	38942.7	57744.9	40420.2	1.3877	0.0257972	0.0977732	0.231643	-2.11002	down
Zaln004082	3-O-caffeoylshikimic acid*	Phenolic acids	Phenolic acids	C16H16O8	1	-	5775.65	15886.4	15865.1	51971.5	38981.5	28843.7	1.21114	0.0362178	0.116821	0.313257	-1.67458	down
Zasn010433	Linolelaidic acid ethyl ester*	Lipids	Free fatty acids	C20H36O2	3	6114-21-2	24256	69509.5	74693	134727	106687	129357	1.09573	0.0328627	0.109913	0.454346	-1.13814	down
Zaxn005652	Pisiferic acid	Terpenoids	Ditepenoids	C20H28O3	3	67494-15-9	205194	184854	201091	763292	797112	750241	1.41843	8.03085e-05	0.00478971	0.255833	-1.96673	down
Zbsn004665	Apigenin-8-C-Glucoside (Vitexin)*	Flavonoids	Flavones	C21H20O10	1	3681-93-4	206019	161198	217547	829390	953944	1.11246e+06	1.40357	0.00881979	0.0532617	0.201936	-2.30803	down
Zbsn012113	Diacetoxy-[6]-gingerdiol	Others	Alcohol compounds	C21H32O6	3	143615-75-2	14020.1	13329.2	14158.8	34874.5	31903	26319	1.38942	0.0197248	0.0855965	0.445862	-1.16533	down
Zmpn003368	13S-Hydroxy-9Z,11E,15Z-octadecatrienoic acid	Lipids	Free fatty acids	C18H30O3	3	87984-82-5	21912.4	23863.3	27575.6	54754.3	52387.2	47967.8	1.39148	0.00054293	0.0106856	0.4729	-1.08039	down
Zmyn004449	9-Hydroxy-12-oxo-10(E),15(Z)-octadecadienoic acid	Lipids	Free fatty acids	C18H30O4	3	-	11471.4	13904.4	10787.4	25570.8	23577.3	25567.7	1.38617	0.000659907	0.0119553	0.48401	-1.04689	down
Zmyn004676	17-Hydroxylinolenic acid	Lipids	Free fatty acids	C18H30O3	1	-	48253.9	52333.9	55765.2	116528	122107	121700	1.41266	2.33158e-05	0.00209041	0.43391	-1.20453	down
Zmyn004732	2R-hydroxy-9Z,12Z,15Z-octadecatrienoic acid	Lipids	Free fatty acids	C18H30O3	1	-	45132.5	55597.2	51787.3	122190	106887	117213	1.39848	0.000581157	0.0108917	0.440431	-1.18301	down
mws0192	Succinic acid*	Organic acids	Organic acids	C4H6O4	1	110-15-6	2.36106e+06	2.47031e+06	2.70039e+06	885448	1.06737e+06	998474	1.4056	0.00081992	0.0137717	2.55202	1.35164	up
mws0470	Methylmalonic acid*	Organic acids	Organic acids	C4H6O4	1	516-05-2	703974	694716	874430	286842	306776	304707	1.40029	0.0150148	0.0751149	2.5304	1.33937	up
mws1434	Apigenin-6-C-glucoside (Isovitexin)*	Flavonoids	Flavones	C21H20O10	1	38953-85-4	220734	186109	205486	838182	909984	990577	1.41446	0.00262557	0.0259454	0.22358	-2.16114	down
mws1589	D-Panose*	Others	Saccharides	C18H32O16	1	33401-87-5	2.85358e+06	3.15489e+06	3.0983e+06	1.7339e+06	1.40501e+06	1.28492e+06	1.37551	0.00116383	0.0164296	2.05857	1.04164	up
mws1593	D-Maltotetraose	Others	Saccharides	C24H42O21	2	34612-38-9	58555.1	51804.9	58784.5	27326.8	19152.1	33156.3	1.30638	0.0066306	0.043948	2.12399	1.08678	up
pmb2791	9-Hydroperoxy-10E,12,15Z-octadecatrienoic acid	Lipids	Free fatty acids	C18H30O4	3	111004-08-1	18174	20643.7	20007.2	53635.1	46063.9	45532.6	1.4057	0.00516585	0.038726	0.405042	-1.30386	down
Cmxn004016	Dihydromarein	Flavonoids	Chalcones	C21H24O11	3	-	6061.43	1179.37	1179.37	14728.8	10314.6	13130.7	1.21201	0.00997302	0.0576632	0.220573	-2.18067	down
Hagn002504	5,7,5'-Trimethoxy-3',4'-methylenedioxyflavonoid	Flavonoids	Flavones	C19H16O7	3	-	91054.7	104174	106757	10306.8	10306.8	10306.8	1.419	0.00288196	0.027006	9.76652	3.28784	up
Hmtn001120	5-(2-Hydroxyethyl)-2-O-glucosylphenol	Phenolic acids	Phenolic acids	C14H20O8	3	-	62261.4	50928.5	48895.6	9779.12	9779.12	9779.12	1.41509	0.0087149	0.0529223	5.52488	2.46594	up
Wasn001627	Glucosyl 2,3-Dihydroxy-2-Methylbutanoic Acid	Organic acids	Organic acids	C11H20O9	1	-	11104.5	11104.5	11104.5	68191.1	72281.1	95402.3	1.41241	0.0153791	0.075643	0.141234	-2.82384	down
Wayn000918	Isocitric acid-1-O-diglucoside	Organic acids	Organic acids	C18H28O17	3	-	49369.2	34845.1	24117.6	3874.45	3874.45	3874.45	1.3961	0.0478516	0.140722	9.32018	3.22036	up
Zbfn008708	1-O-Linoleoyl-(6-O-Hydroxyethyl-D-Glucose)	Lipids	Free fatty acids	C26H46O9	3	-	1368.7	1368.7	1368.7	10103	10301.5	6843.49	1.40633	0.0204739	0.0855965	0.150693	-2.73031	down
mws2213	Cinnamic acid	Phenolic acids	Phenolic acids	C9H8O2	3	140-10-3	6704.02	4059.75	6821.81	811.951	811.951	811.951	1.39895	0.0304345	0.104032	7.21948	2.85189	up
pmn001553	Cimidahurinine	Others	Alcohol compounds	C14H20O8	3	142542-89-0	45351.9	56497.6	81947.6	9070.39	9070.39	9070.39	1.39662	0.0404569	0.125648	6.75448	2.75584	up
pmn001691	9,12,13-Trihydroxy-10,15-octadecadienoic acid	Lipids	Free fatty acids	C18H32O5	1	-	16446.2	10832.4	21249.8	2166.48	2166.48	2166.48	1.39265	0.0431998	0.131536	7.46654	2.90044	up
HJN087	Naringenin-4'-O-glucoside	Flavonoids	Flavanones	C21H22O10	3	-	29917.9	45482.9	47343.5	19475.3	11974.6	8501.78	1.27768	0.01978	0.0855965	3.07232	1.61933	up
MWSHC20125	5-O-Caffeoylshikimic acid	Phenolic acids	Phenolic acids	C16H16O8	1	73263-62-4	1731.83	1731.83	1731.83	36058.7	24522.7	44749.7	1.41045	0.0294497	0.102015	0.0493253	-4.34153	down
MWS1709	D-Malic acid*	Organic acids	Organic acids	C4H6O5	1	636-61-3	572290	375727	389868	167445	119872	182198	1.33887	0.035762	0.116387	2.84951	1.51071	up

## Sheet: Table S5
Table S5. Metabolic pathways of differential metabolites in AS vs AR.
Kegg_pathway	ko_ID	Sig_compound	compound	Sig_compound_all	compound_all	IndexList	CIDList	P-value	Adjusted P-value	DA_score	Up_num	Down_num	Pathway
alpha-Linolenic acid metabolism	ko00592	5	9	26	244	Zmpn003368;Zmyn004449;Zmyn004676;Zmyn004732;pmb2791	C16316+C21923+C16346+C16342+C16321	0.000883592	0.0344601	0.555556	5	0	https:\\www.genome.jp\dbget-bin\www_bget?map00592
Propanoate metabolism	ko00640	2	2	26	244	mws0192;mws0470	C00042+C02170	0.0109627	0.427545	-1	0	2	https:\\www.genome.jp\dbget-bin\www_bget?map00640
Butanoate metabolism	ko00650	2	3	26	244	mws0192;MWS1709	C00042+C00497	0.0307137	1	-0.666667	0	2	https:\\www.genome.jp\dbget-bin\www_bget?map00650
One carbon pool by folate	ko00670	1	1	26	244	pmb1912	C00234	0.106557	1	-1	0	1	https:\\www.genome.jp\dbget-bin\www_bget?map00670
Terpenoid backbone biosynthesis	ko00900	1	1	26	244	Lcfn121254	C00235	0.106557	1	1	1	0	https:\\www.genome.jp\dbget-bin\www_bget?map00900
Carbon metabolism	ko01200	2	7	26	244	pmb1912;mws0192	C00234+C00042	0.164236	1	-0.285714	0	2	https:\\www.genome.jp\dbget-bin\www_bget?map01200
Pyruvate metabolism	ko00620	1	2	26	244	mws0192	C00042	0.202152	1	-0.5	0	1	https:\\www.genome.jp\dbget-bin\www_bget?map00620
Riboflavin metabolism	ko00740	1	2	26	244	Lcfn121254	C00235	0.202152	1	0.5	1	0	https:\\www.genome.jp\dbget-bin\www_bget?map00740
Carotenoid biosynthesis	ko00906	1	2	26	244	Lmtn004049	C06082	0.202152	1	0.5	1	0	https:\\www.genome.jp\dbget-bin\www_bget?map00906
Plant hormone signal transduction	ko04075	1	2	26	244	Lmtn004049	C06082	0.202152	1	0.5	1	0	https:\\www.genome.jp\dbget-bin\www_bget?map04075
Nicotinate and nicotinamide metabolism	ko00760	2	8	26	244	mws1478;mws0192	C00745+C00042	0.20496	1	0	1	1	https:\\www.genome.jp\dbget-bin\www_bget?map00760
Linoleic acid metabolism	ko00591	3	16	26	244	Lmbn005369;Lmbn005662;Rfmb091	C14762+C14825+C14767	0.23532	1	0.1875	3	0	https:\\www.genome.jp\dbget-bin\www_bget?map00591
Phenylalanine metabolism	ko00360	2	9	26	244	mws0192;mws2213	C00042+C00423	0.246769	1	-0.222222	0	2	https:\\www.genome.jp\dbget-bin\www_bget?map00360
Oxidative phosphorylation	ko00190	1	3	26	244	mws0192	C00042	0.287871	1	-0.333333	0	1	https:\\www.genome.jp\dbget-bin\www_bget?map00190
Alanine, aspartate and glutamate metabolism	ko00250	1	3	26	244	mws0192	C00042	0.287871	1	-0.333333	0	1	https:\\www.genome.jp\dbget-bin\www_bget?map00250
Sulfur metabolism	ko00920	1	3	26	244	mws0192	C00042	0.287871	1	-0.333333	0	1	https:\\www.genome.jp\dbget-bin\www_bget?map00920
Flavonoid biosynthesis	ko00941	1	3	26	244	Zbsn004665	C01460	0.287871	1	0.333333	1	0	https:\\www.genome.jp\dbget-bin\www_bget?map00941
Flavone and flavonol biosynthesis	ko00944	2	11	26	244	Zbsn004665;mws1434	C01460+C01714	0.331111	1	0.181818	2	0	https:\\www.genome.jp\dbget-bin\www_bget?map00944
Citrate cycle (TCA cycle)	ko00020	1	4	26	244	mws0192	C00042	0.364698	1	-0.25	0	1	https:\\www.genome.jp\dbget-bin\www_bget?map00020
Indole alkaloid biosynthesis	ko00901	1	4	26	244	mws0005	C00398	0.364698	1	0.25	1	0	https:\\www.genome.jp\dbget-bin\www_bget?map00901
Ubiquinone and other terpenoid-quinone biosynthesis	ko00130	1	5	26	244	mws2213	C00423	0.433523	1	-0.2	0	1	https:\\www.genome.jp\dbget-bin\www_bget?map00130
Valine, leucine and isoleucine degradation	ko00280	1	5	26	244	mws0470	C02170	0.433523	1	-0.2	0	1	https:\\www.genome.jp\dbget-bin\www_bget?map00280
Diterpenoid biosynthesis	ko00904	1	5	26	244	Zaxn005652	C09163	0.433523	1	0.2	1	0	https:\\www.genome.jp\dbget-bin\www_bget?map00904
Tryptophan metabolism	ko00380	2	15	26	244	mws0005;Lcsp001671	C00398+C22202	0.490805	1	0	1	1	https:\\www.genome.jp\dbget-bin\www_bget?map00380
Glyoxylate and dicarboxylate metabolism	ko00630	1	7	26	244	mws0192	C00042	0.5503	1	-0.142857	0	1	https:\\www.genome.jp\dbget-bin\www_bget?map00630
Zeatin biosynthesis	ko00908	1	7	26	244	Lcfn121254	C00235	0.5503	1	0.142857	1	0	https:\\www.genome.jp\dbget-bin\www_bget?map00908
Biosynthesis of various plant secondary metabolites	ko00999	2	17	26	244	HX1369;mws2213	C10646+C00423	0.562135	1	-0.117647	0	2	https:\\www.genome.jp\dbget-bin\www_bget?map00999
Lysine degradation	ko00310	1	8	26	244	mws0192	C00042	0.599634	1	-0.125	0	1	https:\\www.genome.jp\dbget-bin\www_bget?map00310
Arginine and proline metabolism	ko00330	1	8	26	244	pmb0490	C18326	0.599634	1	0.125	1	0	https:\\www.genome.jp\dbget-bin\www_bget?map00330
Tyrosine metabolism	ko00350	1	8	26	244	mws0192	C00042	0.599634	1	-0.125	0	1	https:\\www.genome.jp\dbget-bin\www_bget?map00350
Biosynthesis of various alkaloids	ko00996	1	8	26	244	mws2213	C00423	0.599634	1	-0.125	0	1	https:\\www.genome.jp\dbget-bin\www_bget?map00996
Biosynthesis of secondary metabolites	ko01110	10	96	26	244	HX1369;mws0005;mws1478;Lcfn121254;Lmtn004049;Zaxn005652;Zmyn004449;mws0192;pmb2791;mws2213	C10646+C00398+C00745+C00235+C06082+C09163+C21923+C00042+C16321+C00423	0.617162	1	0.0416667	7	3	https:\\www.genome.jp\dbget-bin\www_bget?map01110
Phenylpropanoid biosynthesis	ko00940	1	9	26	244	mws2213	C00423	0.643742	1	-0.111111	0	1	https:\\www.genome.jp\dbget-bin\www_bget?map00940
Pyrimidine metabolism	ko00240	1	10	26	244	mws0470	C02170	0.683158	1	-0.1	0	1	https:\\www.genome.jp\dbget-bin\www_bget?map00240
Cysteine and methionine metabolism	ko00270	1	10	26	244	pmb0468	C03145	0.683158	1	0.1	1	0	https:\\www.genome.jp\dbget-bin\www_bget?map00270
Tropane, piperidine and pyridine alkaloid biosynthesis	ko00960	1	11	26	244	mws1478	C00745	0.718363	1	0.0909091	1	0	https:\\www.genome.jp\dbget-bin\www_bget?map00960
Aminoacyl-tRNA biosynthesis	ko00970	1	13	26	244	pmb1912	C00234	0.777831	1	-0.0769231	0	1	https:\\www.genome.jp\dbget-bin\www_bget?map00970
Biosynthesis of cofactors	ko01240	1	32	26	244	pmb1912	C00234	0.979197	1	-0.03125	0	1	https:\\www.genome.jp\dbget-bin\www_bget?map01240
Metabolic pathways	ko01100	14	173	26	244	HX1369;Lmqp010784;mws0005;pmb0490;pmb1912;mws1478;Lcfn121254;Lmbn002737;Lmbn005662;Lmtn004049;mws0192;mws0470;mws2213;MWS1709	C10646+C00410+C00398+C18326+C00234+C00745+C00235+C07209+C14825+C06082+C00042+C02170+C00423+C00497	0.985537	1	0	7	7	https:\\www.genome.jp\dbget-bin\www_bget?map01100
